# Supplementary material for: A flexible count data model to fit the wide diversity of expression profiles arising from extensively replicated RNA-seq experiments
Source: BMC Bioinformatics. 2013 Aug 21;14:254. doi: 10.1186/1471-2105-14-254 (PMC3849762; doi:10.1186/1471-2105-14-254)
Supplement: Additional file 1 — Scripts. ZIP file (.zip) containing all scripts, in the form of Sweave vignettes, to reproduce the results shown in this paper, including one copy of the resulting PDF file. Please read first through the README file contained in this tar ball in order to understand how to run the scripts. [file 1471-2105-14-254-S1.zip › tweeDEseqSupportingAnalyses/DEsimulations/DEsims.p20000.n70.pDE1000.fc1.5.sdoff0.5.R]

library(tweeDEseq)
library(DESeq)
library(edgeR)
library(parallel)
library(RColorBrewer)

## number of processors to use when calling tweeDEseq
nCores <- 16

## parameters controlling the simulation
p <- 20000                                 ## total number of genes
pDE <- 1000                                ## number of DE genes
fc <- 1.5                                  ## fold-change
n <- 70                                    ## sample size
grp <- rep(1:2, each=n/2)                  ## sample group indicator variable
nsims <- 100                               ## number of simulations
sdoffset <- 0.5                            ## SD offset library size
sim.name <- sprintf("qvalXeFDR.p%d.pDE%d.n%d.fc%.1f.sdoff%.1f", p, pDE, n, fc, sdoffset) ## name identifying the previous parameters to store resulting files

##
## data simulation procedure adapted from the example of
## QL.fit() in the QuasiSeq package which simulated count
## data using a gamma-Poisson model
##

simCountData <- function(p=1000, n=40, cond=rep(1:2, each=n/2), pDE=100,
                         fc=2, fUp=0.5, sd.offset=0) {

  ## Simulate means for p genes identical in the two sample groups
  mu <- matrix(exp(rnorm(p, mean=2.5, sd=2)), nrow=p, ncol=2)

  upDEgenes <- 1:floor(pDE*fUp)
  dnDEgenes <- (floor(pDE*fUp)+1):pDE

  ## Make first pDE genes DE according to the fold-change 'fc' and
  ## the fraction of up-regulated genes 'fUp'
  mu[upDEgenes, 1] <- mu[upDEgenes, 1] * fc
  mu[dnDEgenes, 1] <- mu[dnDEgenes, 1] / fc

  ## Simulate dispersion parameters
  phi <- rgamma(p, 2, .7) + 1

  b <- 1 / (phi-1)
  a <- mu[, cond] * b

  ## Simulate library size factors
  if (sd.offset > 0) {
    offset <- 2^(rnorm(n, 0, sd.offset))
    a <- t(t(a) * offset)
  }

  ## Sample the Poisson lambda parameters
  lambda <- matrix(rgamma(p*n, a,rep(b, n)), nrow=p, ncol=n)

  ## Sample count data
  Y <- matrix(rpois(p*n, lambda), nrow=p, ncol=n)

  Y
}

options(warn=-1) ## for the DESeq warning about sharingMode="gene-est-only"

simData <- list()
pv <- list(tweeDEseq=vector(mode="list", length=nsims),
           DESeqPgOnly=vector(mode="list", length=nsims),
           DESeqPmax=vector(mode="list", length=nsims),
           DESeqCgOnly=vector(mode="list", length=nsims),
           DESeqCmax=vector(mode="list", length=nsims),
           edgeRdf20=vector(mode="list", length=nsims),
           edgeRdf1=vector(mode="list", length=nsims),
           edgeRqlfdf20=vector(mode="list", length=nsims),
           edgeRqlfdf1=vector(mode="list", length=nsims))

cat("tweeDEseq:\n")

for (i in 1:nsims) {
  cat("i=", i, "\n")
  Y <- simCountData(p, n, grp, pDE, fc, sdoffset)
  Y <- Y[rowSums(Y) >= 10, ]
  simData[[i]] <- Y

  ## tweeDEseq
  YnormPT <- normalizeCounts(Y, grp)
  resPT <- tweeDE(YnormPT, grp, mc.cores=nCores)
  pv$tweeDEseq[[i]] <- resPT$pval
}

cat("Other methods:\n")

coreID <- mclapply(as.list(1:nCores), function(x) parallel:::masterDescriptor(), mc.cores=nCores)[[1]]
pb <- txtProgressBar(min=0, max=length(simData), style=3)
i <- 0
pvOther <- mclapply(simData, function(Y) {
  if (parallel:::masterDescriptor() == coreID) {
    i <<- i + 1
    setTxtProgressBar(pb, nCores*i)
  }

  ## DESeq (fitType="local" is here necessary since "parametric" gives an error with these data
  ## Error in parametricDispersionFit(means, disps) : Parametric dispersion fit failed. Try a local fit and/or a pooled estimation.
  cds <- newCountDataSet(Y, conditions=grp)
  ## sizeFactors(cds) <- rep(1, n)
  cds <- estimateSizeFactors(cds)

  cdsPgOn <- estimateDispersions(cds, method="pooled", fitType="local", sharingMode="gene-est-only")
  resDESeq <- nbinomTest(cdsPgOn, "1", "2")
  DESeqPgOnly <- resDESeq$pval

  cdsPmax <- estimateDispersions(cds, method="pooled", fitType="local", sharingMode="maximum")
  resDESeq <- nbinomTest(cdsPmax, "1", "2")
  DESeqPmax <- resDESeq$pval

  cdsCgOn <- estimateDispersions(cds, method="per-condition", fitType="local", sharingMode="gene-est-only")
  resDESeq <- nbinomTest(cdsCgOn, "1", "2")
  DESeqCgOnly <- resDESeq$pval

  cdsCmax <- estimateDispersions(cds, method="per-condition", fitType="local", sharingMode="maximum")
  resDESeq <- nbinomTest(cdsCmax, "1", "2")
  DESeqCmax <- resDESeq$pval

  ## edgeR
  d <- DGEList(counts=Y, group=grp, lib.size=colSums(Y))
  d <- calcNormFactors(d)
  design <- model.matrix( ~ d$sample$group)
  d.common <- estimateGLMCommonDisp(d, design)
  d.trended <- estimateGLMTrendedDisp(d.common, design)
  d.tagwise <- estimateGLMTagwiseDisp(d.trended, design)
  d.tagwise.df1 <- estimateGLMTagwiseDisp(d.trended, design, prior.df=1)
  d.fit <- glmFit(d.tagwise, design)
  d.fit.df1 <- glmFit(d.tagwise.df1, design)
  resEdgeR <- glmLRT(d.fit, coef=2)
  edgeRdf20 <- resEdgeR$table$PValue
  resEdgeRdf1 <- glmLRT(d.fit.df1, coef=2)
  edgeRdf1 <- resEdgeRdf1$table$PValue
  resEdgeRqlf <- glmQLFTest(d.fit, coef=2)
  edgeRqlfdf20 <- resEdgeRqlf$table$PValue
  resEdgeRqlfdf1 <- glmQLFTest(d.fit.df1, coef=2)
  edgeRqlfdf1 <- resEdgeRqlfdf1$table$PValue

  list(DESeqPgOnly=DESeqPgOnly, DESeqPmax=DESeqPmax, DESeqCgOnly=DESeqCgOnly, DESeqCmax=DESeqCmax,
       edgeRdf20=edgeRdf20, edgeRdf1=edgeRdf1, edgeRqlfdf20=edgeRqlfdf20, edgeRqlfdf1=edgeRqlfdf1)
}, mc.cores=nCores)
close(pb)

for (method in names(pv[-1])) {
  pv[[method]] <- lapply(pvOther, function(x, method) x[[method]], method)
}

## save resulting data
save(pv, simData, p, pDE, n, grp, nsims, file=paste0(sim.name, ".RData"))

## plot resulting figures

library(qvalue)

eFDR <- function(pval, qval, de.genes, qval.cutoffs) {

  y <- sapply(qval.cutoffs, function(q, pval, qval, de.genes) {
                efdr <- 0
                ## de.calls <- names(pval)[pval <= pval[max(c(0,which(qval <= q)))]]
                if (any(qval <= q)) {
                  de.calls <- which(pval <= max(pval[which(qval <= q)]))
                  if (length(de.calls) > 0)
                    efdr <- sum(is.na(match(de.calls, de.genes))) / length(de.calls)
                }
                efdr
              }, pval, qval, de.genes)

  cbind(qval.cutoffs, y)
}

qval.cutoffs <- seq(0, 0.1, by=0.001)
## qval.cutoffs <- seq(0, 1, by=0.01)
all.eFDR <- list(tweeDEseq=matrix(NA_real_, nrow=length(qval.cutoffs), ncol=nsims),
                 DESeqPgOnly=matrix(NA_real_, nrow=length(qval.cutoffs), ncol=nsims),
                 DESeqPmax=matrix(NA_real_, nrow=length(qval.cutoffs), ncol=nsims),
                 DESeqCgOnly=matrix(NA_real_, nrow=length(qval.cutoffs), ncol=nsims),
                 DESeqCmax=matrix(NA_real_, nrow=length(qval.cutoffs), ncol=nsims),
                 edgeRdf20=matrix(NA_real_, nrow=length(qval.cutoffs), ncol=nsims),
                 edgeRqlfdf20=matrix(NA_real_, nrow=length(qval.cutoffs), ncol=nsims),
                 edgeRdf1=matrix(NA_real_, nrow=length(qval.cutoffs), ncol=nsims),
                 edgeRqlfdf1=matrix(NA_real_, nrow=length(qval.cutoffs), ncol=nsims))
all.pi0 <- list(tweeDEseq=rep(NA_real_, nsims),
                DESeqPgOnly=rep(NA_real_, nsims),
                DESeqPmax=rep(NA_real_, nsims),
                DESeqCgOnly=rep(NA_real_, nsims),
                DESeqCmax=rep(NA_real_, nsims),
                edgeRdf20=rep(NA_real_, nsims),
                edgeRqlfdf20=rep(NA_real_, nsims),
                edgeRdf1=rep(NA_real_, nsims),
                edgeRqlfdf1=rep(NA_real_, nsims))

for (i in 1:nsims) {
  pval <- pv$tweeDEseq[[i]]
  qobj <- qvalue(pval)
  all.eFDR$tweeDEseq[, i] <- eFDR(pval, qobj$qvalues, 1:pDE, qval.cutoffs)[, 2]
  all.pi0$tweeDEseq[i] <- qobj$pi0
  pval <- pv$DESeqPgOnly[[i]]
  qobj <- qvalue(pval)
  all.eFDR$DESeqPgOnly[, i] <- eFDR(pval, qobj$qvalues, 1:pDE, qval.cutoffs)[, 2]
  all.pi0$DESeqPgOnly[i] <- qobj$pi0
  pval <- pv$DESeqPmax[[i]]
  qobj <- qvalue(pval)
  all.eFDR$DESeqPmax[, i] <- eFDR(pval, qobj$qvalues, 1:pDE, qval.cutoffs)[, 2]
  all.pi0$DESeqPmax[i] <- qobj$pi0
  pval <- pv$DESeqCgOnly[[i]]
  qobj <- qvalue(pval)
  all.eFDR$DESeqCgOnly[, i] <- eFDR(pval, qobj$qvalues, 1:pDE, qval.cutoffs)[, 2]
  all.pi0$DESeqCgOnly[i] <- qobj$pi0
  pval <- pv$DESeqCmax[[i]]
  qobj <- qvalue(pval)
  all.eFDR$DESeqCmax[, i] <- eFDR(pval, qobj$qvalues, 1:pDE, qval.cutoffs)[, 2]
  all.pi0$DESeqCmax[i] <- qobj$pi0
  pval <- pv$edgeRdf20[[i]]
  qobj <- qvalue(pval)
  all.eFDR$edgeRdf20[, i] <- eFDR(pval, qobj$qvalues, 1:pDE, qval.cutoffs)[, 2]
  all.pi0$edgeRdf20[i] <- qobj$pi0
  pval <- pv$edgeRqlfdf20[[i]]
  qobj <- qvalue(pval)
  all.eFDR$edgeRqlfdf20[, i] <- eFDR(pval, qobj$qvalues, 1:pDE, qval.cutoffs)[, 2]
  all.pi0$edgeRqlfdf20[i] <- qobj$pi0
  pval <- pv$edgeRdf1[[i]]
  qobj <- qvalue(pval)
  all.eFDR$edgeRdf1[, i] <- eFDR(pval, qobj$qvalues, 1:pDE, qval.cutoffs)[, 2]
  all.pi0$edgeRdf1[i] <- qobj$pi0
  pval <- pv$edgeRqlfdf1[[i]]
  qobj <- qvalue(pval)
  all.eFDR$edgeRqlfdf1[, i] <- eFDR(pval, qobj$qvalues, 1:pDE, qval.cutoffs)[, 2]
  all.pi0$edgeRqlfdf1[i] <- qobj$pi0
}

pp <- colorRampPalette(brewer.pal(12, "Paired"))(12)
collist <- c(pp[6], pp[2], pp[1], pp[10], pp[9], pp[5], pp[7], pp[8], pp[12])

pdf(file=paste0(sim.name, ".pdf"), height=7, width=7)
par(mar=c(4, 4, 1, 1))
plot(qval.cutoffs, rowMeans(all.eFDR$tweeDEseq), type="l", lwd=3,
     col=collist[1], xlab="q-values", ylab="eFDR", ## ylim=c(0, 1)) ## , xlim=c(0, 1))
     ylim=range(sapply(all.eFDR, rowMeans), na.rm=TRUE))
for (i in 2:length(all.eFDR)) {
  lines(qval.cutoffs, rowMeans(all.eFDR[[i]]), type="l", lwd=3, col=collist[i])
}
abline(0, 1, lwd=2, lty=2)
legend("topleft", names(all.eFDR), col=collist, lwd=3, lty=1, inset=0.01)
dev.off()

pdf(file=paste0(sim.name, ".estNrDEgenes.pdf"), height=5, width=12)
par(mar=c(5, 4, 1, 1))
boxplot(lapply(all.pi0, function(x, p) p*(1-x), p), names=rep("", 9), ylab="Estimated # of DE genes", col=collist, las=1, cex.lab=1.2)
points(1:length(all.pi0)+0.1, sapply(all.pi0, function(x, p) mean(p*(1-x)), p), pch=23, bg="black")
abline(h=pDE, lwd=2, lty=2)
par(xpd=TRUE)
text(1:9, par("usr")[3]*4, names(all.pi0), srt=45, cex=1.2, pos=1)
dev.off()
