# Supplementary material for: A flexible count data model to fit the wide diversity of expression profiles arising from extensively replicated RNA-seq experiments
Source: BMC Bioinformatics. 2013 Aug 21;14:254. doi: 10.1186/1471-2105-14-254 (PMC3849762; doi:10.1186/1471-2105-14-254)
Supplement: Additional file 1 — Scripts. ZIP file (.zip) containing all scripts, in the form of Sweave vignettes, to reproduce the results shown in this paper, including one copy of the resulting PDF file. Please read first through the README file contained in this tar ball in order to understand how to run the scripts. [file 1471-2105-14-254-S1.zip › tweeDEseqSupportingAnalyses/README]

This directory contains R scripts to reproduce the results of the article:

Esnaola M, Puig P, Gonzalez D, Castelo R and Gonzalez JR.
A flexible count data model to fit the wide diversity of expression
profiles arising from extensively replicated RNA-seq experiments

In order to reproduce all the analyses by these scripts it is necessary to
have a system wide installation of R 2.15 (http://www.r-project.org) and a
number of packages from Bioconductor 2.11 which can be installed with the
following commands from the R shell:

source("http://www.bioconductor.org/biocLite.R")
biocLite(c("Biobase", "cqn", "DESeq", "edgeR", "geneplotter", "RColorBrewer",
           "hgu133plus2.db", "limma", "R.oo", "tweeDEseq", "tweeDEseqCountData"))

which will install not only the enumerated packages but also all their
dependencies.

Simulations
===========

The scripts to reproduce the simulations on the Pickrell et al. (2010)
YRI LCL samples are contained in the 'pickrell1simulations' directory. First
the *_bootstrapping*.R scripts should be run, then the getpvalues.R script
and finally the figures.R script makes the figures.

The scripts to reproduce the simulations with synthetic data from a
gamma-Poisson mixture model are contained in the 'DEsimulations' directory.
First the DEsims*.R scripts should be run, then the getFDRs.*.R scripts,
then the estNrDEgenes.*.R scripts and finally the figureAllNrDEratios.R script.

Analysis of goodness-of-fit, expression dynamics and sex-specific expression
============================================================================

The code to reproduce these analyses is, in this case, in the form of Sweave
vignettes which lead to one single resulting PDF file under the filename
tweeDEseqSupportingAnalyses.pdf which you can directly consult to quickly
skim through the R commands that have been employed to obtain these results.
All the related files are in the main directory containing all the scripts.

The file catalogGPL570.csv belongs to the so-called 'Gene Catalog' of the
'Gene Expression Barcode 2.0' (McCall et al., 2011) and it was downloaded
from http://rafalab.jhsph.edu/barcode/catalogGPL570.csv

installed, to run all the scripts one should enter this directory and simply
To execute the vignettes and re-produce the tweeDEseqSupportingAnalyses.pdf
file simply write on the Unix shell:

$ make

Previously to this step, you should have edit the first line of the Makefile
with the location of the R distribution you want to use.

Using 16 cores the entire pipeline runs in less than 24 hours and it will
create directories 'figures', 'resultsPickrell1' and 'resultsPickrell1huang'
containing .RData files created with intermediate results occupying about 800 Mbytes.

These cached results can be used to interrupt the pipeline, or modify it, and
re-run it avoiding to recalculate these cached results. To re-compute specific
results, one has to remove the specific cached files that contained them and
if one wants to re-compute everythign again, it is necessary to remove or rename
these directories. The final PDF file with the vignette showing all the results
 is called tweeDEseqSupportingAnalyses.pdf, which can only be produced if there
exists also a system-wide installation of LaTeX (http://www.latex-project.org).

If you encounter any problem to reproduce the results or have any comments to
these scripts you can contact us at: jrgonzalez@creal.cat and robert.castelo@upf.edu
