# Supplementary material for: A flexible count data model to fit the wide diversity of expression profiles arising from extensively replicated RNA-seq experiments
Source: BMC Bioinformatics. 2013 Aug 21;14:254. doi: 10.1186/1471-2105-14-254 (PMC3849762; doi:10.1186/1471-2105-14-254)
Supplement: Additional file 1 — Scripts. ZIP file (.zip) containing all scripts, in the form of Sweave vignettes, to reproduce the results shown in this paper, including one copy of the resulting PDF file. Please read first through the README file contained in this tar ball in order to understand how to run the scripts. [file 1471-2105-14-254-S1.zip › tweeDEseqSupportingAnalyses/catalogGPL570.csv]

AffyID	RefSeq	Proportion	Entropy	HighEntropy	Tissues
1007_s_at	NM_001954	0.763358778625954	0.157680608004162	No	Many
1053_at	NM_002914	0.0610687022900763	0.0312467130468272	No	a549_cell_line:normal;cervix:tumor;gm15851_cells:normal;jurkat_cells:normal;mcf7_cell_line:normal;mcf-7_cells:normal;pancreas:tumor;stratagene_reference_rna:normal
117_at	NM_002155	0.0916030534351145	0.102365670352586	No	amniotic_fluid:normal;blood:normal;breast_stroma:normal;breast_stroma:tumor;bronchus:normal;cd14+_cells:normal;cd31+_cells:normal;cd49a+_cells:normal;fetal_cartilage:normal;monocyte:normal;neutrophils:normal;trachea:normal
121_at	NM_003466	0.687022900763359	0.241111986688957	Yes	Many
1255_g_at	NM_000409	0.0152671755725191	0.0285226278278215	No	sperm:normal;testes:normal
1294_at	NM_003335	0.00763358778625954	0.0311150606903989	No	lymphocytes:normal
1316_at	NM_003250	0.0152671755725191	0.0504181481582622	No	entorhinal_cortex_layer_ii_stellate_island_cells:normal;primary_visual_cortex:normal
1320_at	NM_007039	0	0.00572958805466161	No	None
1405_i_at	NM_002985	0.343511450381679	0.232443260542069	Yes	Many
1431_at	NM_000773	0.0152671755725191	0.00744437450141716	No	liver:normal;liver:tumor
1438_at	NM_004443	0.0229007633587786	0.0264635393031281	No	rectum_mucosa:tumor;sigmoid_colon_mucosa:tumor;uterus:tumor
1487_at	NM_004451	0	0.0188628700617462	No	None
1494_f_at	NM_000762	0.0152671755725191	0.00727837448475619	No	liver:normal;liver:tumor
1552256_a_at	NM_001082959	0.32824427480916	0.433708113960243	Yes	Many
1552257_a_at	NM_015140	0.175572519083969	0.165152104313116	No	adrenal_cortex:normal;cervix:normal;cervix:tumor;colonic_mucosa:normal;colon:normal;fallopian_tube_epithelium:normal;gingival_epithelium:normal;head_and_neck_epithelial_cells:normal;head_and_neck_epithelial_cells:tumor;head_and_neck_squamous_cell_carcinoma:tumor;jurkat_cells:normal;mcf-7_cells:normal;pancreas:tumor;penis:normal;rectum_mucosa:normal;rectum_mucosa:tumor;rectum:normal;sigmoid_colon_…
1552258_at	NR_024204	0	0.00888109535902885	No	None
1552261_at	NM_006103	0.0458015267175573	0.0545200560858337	No	breast_ductal_cells:normal;bronchial_epithelial_cells:normal;endometrium:tumor;fallopian_tube_epithelium:normal;fallopian_tube:tumor;ovary:tumor
1552263_at	NM_002745	0.152671755725191	0.0755594606421876	No	alveolar_macrophages:normal;amniotic_fluid:normal;blood:normal;bone_marrow:normal;cd14+_cells:normal;cd3+_t_cells:normal;cd4+_cells:normal;gm15851_cells:normal;jurkat_cells:normal;lymphocytes:normal;monocyte-derived_dendritic_cells:normal;monocyte-derived_macrophage:normal;monocyte:normal;neutrophils:normal;pbmc:normal;platelets:normal;spleen:normal;testes:normal;tongue_squamous_cells:normal;tong…
1552264_a_at	NM_002745	0.0610687022900763	0.0944868296833688	No	alveolar_macrophages:normal;cd14+_cells:normal;glioma:tumor;gm15851_cells:normal;monocyte-derived_dendritic_cells:normal;monocyte:normal;neutrophils:normal;pbmc:normal
1552266_at	NM_145004	0.0152671755725191	0.0147836949887652	No	sperm:normal;testes:normal
1552269_at	NM_138796	0.0381679389312977	0.00738665447702743	No	airway_epithelial_cells:normal;bronchial_epithelial_cells:normal;fallopian_tube_epithelium:normal;sperm:normal;testes:normal
1552271_at	NM_001134316	0.00763358778625954	0.0168755022350805	No	testes:normal
1552272_a_at	NM_001134316	0.00763358778625954	0.00968721558357572	No	testes:normal
1552274_at	NM_017771	0.160305343511450	0.257458408775123	Yes	accumbens:normal;cd14+_cells:normal;cerebral_cortex:normal;corpus_callosum:normal;fetal_cartilage:normal;hippocampus:normal;hypothalamus:normal;medulla:normal;midbrain:normal;neutrophils:normal;nodose_nucleus:normal;occipital_lobe:normal;parietal_lobe:normal;postcentral_gyrus:normal;putamen:normal;spinal_cord:normal;substantia_nigra:normal;subthalamic_nucleus:normal;thalamus:normal;ventral_tegmen…
1552275_s_at	NM_017771	0.145038167938931	0.246445205486443	Yes	cerebral_cortex:normal;corpus_callosum:normal;entorhinal_cortex:normal;fetal_cartilage:normal;hippocampus:normal;hypothalamus:normal;medulla:normal;midbrain:normal;monocyte-derived_dendritic_cells:normal;neutrophils:normal;nodose_nucleus:normal;postcentral_gyrus:normal;spinal_cord:normal;substantia_nigra:normal;subthalamic_nucleus:normal;superior_frontal_gyrus:normal;thalamus:normal;ventral_tegme…
1552276_a_at	NM_020857	0	0	No	None
1552277_a_at	NM_080655	0.0305343511450382	0.0571162657262897	No	chorion_villus_cells:normal;endometrial_endothelial_cell:normal;fetal_cartilage:normal;platelets:normal
1552278_a_at	NM_080669	0.00763358778625954	0.0120415842361272	No	adrenal_cortex:normal
1552279_a_at	NM_080669	0	0	No	None
1552280_at	NM_001146726	0.0305343511450382	0.0633455180198032	No	liver:normal;sperm:normal;synovial_membrane:normal;testes:normal
1552281_at	NM_001135195	0.0305343511450382	0.0632061915493768	No	colon:normal;liver:normal;rectum_mucosa:normal;sigmoid_colon_mucosa:normal
1552283_s_at	NM_024786	0.16793893129771	0.372084803354343	Yes	airway_epithelial_cells:normal;breast_ductal_cells:normal;bronchial_epithelial_cells:normal;cerebellum:normal;corpus_callosum:normal;entorhinal_cortex_layer_ii_stellate_island_cells:normal;entorhinal_cortex:normal;frontal_lobe:normal;hippocampus:normal;hypothalamus:normal;medial_temporal_gyrus:normal;medulla:normal;pituitary_gland:normal;postcentral_gyrus:normal;posterior_singulate:normal;primary…
1552286_at	NM_080653	0.0229007633587786	0.0120199606163037	No	cd49a+_cells:normal;sperm:normal;testes:normal
1552287_s_at	NR_003226	0.0152671755725191	0.033673072046069	No	mcf7_cell_line:normal;mcf-7_cells:normal
1552288_at	NM_153221	0.00763358778625954	0.0156528089552772	No	fetal_cartilage:normal
1552289_a_at	NM_153221	0.0152671755725191	0.0306571721490821	No	breast_stroma:tumor;fetal_cartilage:normal
1552291_at	NM_017861	0.0305343511450382	0.0730341701046913	No	fallopian_tube_epithelium:normal;head_and_neck_squamous_cell_carcinoma:tumor;mcf7_cell_line:normal;thyroid:normal
1552293_at	NM_152774	0	0.00793650793650794	No	None
1552295_a_at	NM_001128225	0.0152671755725191	0.0120993101830546	No	sperm:normal;testes:normal
1552296_at	NM_153274	0.0534351145038168	0.0571248510506983	No	airway_epithelial_cells:normal;bronchial_epithelial_cells:normal;colonic_mucosa:normal;colon:normal;rectum_mucosa:normal;rectum:normal;sigmoid_colon_mucosa:normal
1552299_at	NM_001145128	0	0.0251746607915401	No	None
1552301_a_at	NM_032854	0.137404580152672	0.217561078757142	Yes	accumbens:normal;cerebral_cortex:normal;deltoid_muscle:normal;entorhinal_cortex_layer_ii_stellate_island_cells:normal;entorhinal_cortex:normal;frontal_lobe:normal;hippocampus:normal;medial_temporal_gyrus:normal;midbrain:normal;occipital_lobe:normal;parietal_lobe:normal;postcentral_gyrus:normal;posterior_singulate:normal;primary_visual_cortex:normal;skeletal_muscle:normal;superior_frontal_gyrus:no…
1552302_at	NM_145041	0.0610687022900763	0.115267980534118	No	cd14+_cells:normal;fallopian_tube_epithelium:normal;kidney:normal;monocyte-derived_dendritic_cells:normal;monocyte-derived_macrophage:normal;monocyte:normal;spleen:normal;synovial_membrane:normal
1552303_a_at	NM_145041	0	0.0479870826931933	No	None
1552304_at	NM_032834	0	0.00471947336318927	No	None
1552306_at	NM_032834	0.0229007633587786	0.0399052995173068	No	head_and_neck_squamous_cell_carcinoma:tumor;jurkat_cells:normal;mcf7_cell_line:normal
1552307_a_at	NM_001135993	0.0229007633587786	0.0433688177763129	No	cd4+_cells:normal;liver:normal;liver:tumor
1552309_a_at	NM_144573	0.175572519083969	0.176316767527671	No	adipose_tissue:normal;adrenal_cortex:normal;breast_stroma:tumor;cd14+_cells:normal;cd49a+_cells:normal;cecum:normal;cervix:normal;chorion_villus_cells:normal;deltoid_muscle:normal;endometrial_endothelial_cell:normal;fallopian_tube_epithelium:normal;head_and_neck_squamous_cell_carcinoma:tumor;lung:normal;myometrium:normal;omental_adipose_tissue:normal;ovary:normal;platelets:normal;prostate_gland:n…
1552310_at	NM_001160113	0	0.0102993311178769	No	None
1552311_a_at	NM_032753	0	0	No	None
1552312_a_at	NM_001135037	0.00763358778625954	0.0768340336564688	No	amniotic_fluid:normal
1552314_a_at	NM_001990	0	0.00844166061389786	No	None
1552315_at	NM_130759	0.0763358778625954	0.0755459761838981	No	amniotic_fluid:normal;blood:normal;cd14+_cells:normal;cd3+_t_cells:normal;cd4+_cells:normal;lymphocytes:normal;monocyte-derived_macrophage:normal;monocyte:normal;pbmc:normal;spleen:normal
1552316_a_at	NM_130759	0.221374045801527	0.160318558277337	No	Many
1552318_at	NM_130759	0.0687022900763359	0.096567088825863	No	blood:normal;cd14+_cells:normal;cd3+_t_cells:normal;cd4+_cells:normal;lymphocytes:normal;monocyte-derived_macrophage:normal;monocyte:normal;pbmc:normal;spleen:normal
1552319_a_at	NM_007196	0.0305343511450382	0.0197806975160633	No	fallopian_tube:tumor;ovary:tumor;penis:normal;peritoneum:tumor
1552320_a_at	NM_033124	0.0381679389312977	0.0243537666430909	No	airway_epithelial_cells:normal;bronchial_epithelial_cells:normal;cd4+_cells:normal;fallopian_tube_epithelium:normal;testes:normal
1552321_a_at	NM_033124	0.0381679389312977	0.0258903164049646	No	airway_epithelial_cells:normal;bronchial_epithelial_cells:normal;cd4+_cells:normal;fallopian_tube_epithelium:normal;testes:normal
1552322_at	NM_138819	0	0.00572958805466161	No	None
1552323_s_at	NM_138819	0	0.0314500184064187	No	None
1552325_at	NM_145020	0.0381679389312977	0.0169782377899613	No	airway_epithelial_cells:normal;bronchial_epithelial_cells:normal;fallopian_tube_epithelium:normal;sperm:normal;testes:normal
1552326_a_at	NM_145020	0.0381679389312977	0.0359582259983891	No	airway_epithelial_cells:normal;bronchial_epithelial_cells:normal;fallopian_tube_epithelium:normal;sperm:normal;testes:normal
1552327_at	NM_152583	0.00763358778625954	0.0431862083257747	No	breast_ductal_cells:normal
1552329_at	NM_006910	0.0152671755725191	0.0841611538732788	No	cd31+_cells:normal;cd49a+_cells:normal
1552330_at	NM_145039	0.0152671755725191	0.0485013059806964	No	mcf7_cell_line:normal;mcf-7_cells:normal
1552332_at	NM_001039141	0	0	No	None
1552334_at	NM_001039141	0	0.0354064931081071	No	None
1552335_at	NM_053054	0.00763358778625954	0.0154907195669833	No	testes:normal
1552337_s_at	NM_014621	0	0.00930145615354382	No	None
1552338_at	NM_173849	0	0.00603439452443649	No	None
1552340_at	NM_152860	0	0.00372218725070858	No	None
1552343_s_at	NM_002603	0.0152671755725191	0.0674022498050831	No	breast_ductal_cells:normal;cd3+_t_cells:normal
1552344_s_at	NM_013354	0.00763358778625954	0.0455364868034112	No	chorion_villus_cells:normal
1552347_at	NM_145858	0.0229007633587786	0.0905687973025595	No	bronchial_epithelial_cells:normal;cd14+_cells:normal;cd3+_t_cells:normal
1552348_at	NM_152891	0.0229007633587786	0.262331304693764	Yes	blood:normal;bone_marrow:normal;fallopian_tube_epithelium:normal
1552349_a_at	NM_152891	0.00763358778625954	0.0284435184644821	No	fallopian_tube_epithelium:normal
1552354_at	NM_152769	0	0.0315014155543458	No	None
1552355_s_at	NM_152769	0	0	No	None
1552359_at	NM_001136160	0	0	No	None
1552360_a_at	NM_001039661	0.00763358778625954	0.0121653560757244	No	fallopian_tube_epithelium:normal
1552362_a_at	NM_052971	0.0152671755725191	0.0487751840910819	No	liver:normal;liver:tumor
1552364_s_at	NM_138962	0.0305343511450382	0.0258825154368641	No	adrenal_cortex:normal;fetal_cartilage:normal;mcf7_cell_line:normal;mcf-7_cells:normal
1552365_at	NM_001112706	0.244274809160305	0.293477504963669	Yes	Many
1552367_a_at	NM_001112706	0.0763358778625954	0.156898255133572	No	airway_epithelial_cells:normal;colonic_mucosa:normal;fallopian_tube_epithelium:normal;kidney:normal;kidney:tumor;mcf7_cell_line:normal;pilocytic_astrocytoma:tumor;placenta:normal;rectum_mucosa:normal;sigmoid_colon_mucosa:normal
1552368_at	NM_080618	0.00763358778625954	0.0225660123295522	No	fallopian_tube:tumor
1552370_at	NM_001099783	0.0610687022900763	0.100354061479225	No	airway_epithelial_cells:normal;bronchial_epithelial_cells:normal;colonic_mucosa:normal;gm15851_cells:normal;rectum_mucosa:normal;rectum_mucosa:tumor;sigmoid_colon_mucosa:normal;sigmoid_colon_mucosa:tumor
1552372_at	NM_001099783	0	0	No	None
1552373_s_at	NM_001099783	0	0.00372218725070858	No	None
1552375_at	NM_032433	0	0.0140128959348082	No	None
1552377_s_at	NM_001135036	0	0.0521350557590145	No	None
1552378_s_at	NM_172037	0	0.0575626464255696	No	None
1552379_at	NM_172037	0	0.00372218725070858	No	None
1552381_at	NM_080743	0.0229007633587786	0.0315114897873677	No	fetal_cartilage:normal;sperm:normal;testes:normal
1552383_at	NM_153606	0.00763358778625954	0.0292950598245745	No	testes:normal
1552384_a_at	NM_153606	0.0305343511450382	0.0237532560465102	No	cd31+_cells:normal;cd49a+_cells:normal;sperm:normal;testes:normal
1552386_at	NM_152687	0.0916030534351145	0.0692059538820666	No	alveolar_macrophages:normal;blood:normal;bone_marrow:normal;cd14+_cells:normal;cd3+_t_cells:normal;lymphocytes:normal;monocyte-derived_macrophage:normal;monocyte:normal;neutrophils:normal;pbmc:normal;platelets:normal;spleen:normal
1552388_at	NA	0.00763358778625954	0.0197522698473762	No	ovary:normal
1552389_at	NM_173549	0.0305343511450382	0.0284399083473131	No	a549_cell_line:normal;airway_epithelial_cells:normal;bronchial_epithelial_cells:normal;fallopian_tube_epithelium:normal
1552390_a_at	NM_173549	0.0458015267175573	0.0599485802266458	No	a549_cell_line:normal;airway_epithelial_cells:normal;bronchial_epithelial_cells:normal;fallopian_tube_epithelium:normal;gm15851_cells:normal;jurkat_cells:normal
1552391_at	NM_152610	0.00763358778625954	0.0263557668547617	No	testes:normal
1552393_at	NM_152512	0	0.00901384877135711	No	None
1552394_a_at	NM_152512	0	0.0229683507628433	No	None
1552395_at	NM_052841	0.0152671755725191	0.00399411376806068	No	sperm:normal;testes:normal
1552396_at	NM_080827	0.0152671755725191	0.00372218725070858	No	airway_epithelial_cells:normal;bronchial_epithelial_cells:normal
1552398_a_at	NA	0.0610687022900763	0.0851687415300483	No	alveolar_macrophages:normal;blood:normal;bone_marrow:normal;cd14+_cells:normal;lymphocytes:normal;monocyte-derived_macrophage:normal;monocyte:normal;pbmc:normal
1552399_a_at	NM_001519	0	0	No	None
1552400_a_at	NM_152335	0.00763358778625954	0.0385778604830529	No	cerebellum:normal
1552401_a_at	NR_002214	0	0	No	None
1552402_at	NM_138705	0	0.0272152508546965	No	None
1552405_at	NM_153447	0	0.00372218725070858	No	None
1552408_at	NM_153007	0.00763358778625954	0.00728806217503563	No	testes:normal
1552409_a_at	NM_153007	0.00763358778625954	0.0149169241172807	No	testes:normal
1552410_at	NM_173535	0	0.0194333950047377	No	None
1552411_at	NA	0.0916030534351145	0.421306335333357	Yes	cd4+_cells:normal;cerebellum:normal;cervix:normal;head_and_neck_epithelial_cells:normal;head_and_neck_epithelial_cells:tumor;macaca_mulatta_blood:normal;sperm:normal;spinal_cord:normal;stomach_cardiac:normal;subthalamic_nucleus:normal;temporal_lobe:normal;vagina:normal
1552412_a_at	NA	0	0.00372218725070858	No	None
1552414_at	NM_147198	0	0.0119221796712038	No	None
1552415_a_at	NM_147198	0.00763358778625954	0.00806468008247666	No	sperm:normal
1552417_a_at	NM_001135175	0.0381679389312977	0.0854109945735589	No	gm15851_cells:normal;jurkat_cells:normal;mcf7_cell_line:normal;sperm:normal;testes:normal
1552418_at	NM_001130045	0	0.019319049861396	No	None
1552419_s_at	NM_001130045	0	0.00762886194224505	No	None
1552421_a_at	NM_145046	0.0152671755725191	0.00818541217716875	No	sperm:normal;testes:normal
1552422_at	NM_001039380	0	0.00700644796740409	No	None
1552423_at	NM_001145312	0.0152671755725191	0.0400392700636769	No	breast_stroma:tumor;neutrophils:normal
1552424_at	NM_152467	0.0152671755725191	0.0067268741671423	No	sperm:normal;testes:normal
1552425_a_at	NM_152467	0.0152671755725191	0.0042815468291762	No	sperm:normal;testes:normal
1552426_a_at	NM_025141	0.885496183206107	0.348383612313506	Yes	Many
1552427_at	NM_145312	0	0.00372218725070858	No	None
1552430_at	NM_170710	0	0.0913525392534541	No	None
1552432_at	NM_152599	0	0.0216293762745917	No	None
1552436_a_at	NM_022124	0	0.0119838778780700	No	None
1552438_a_at	NM_144708	0	0.0191266220654119	No	None
1552439_s_at	NM_032445	0.0458015267175573	0.138447977971544	No	cerebellum:normal;fallopian_tube_epithelium:normal;glioblastoma:tumor;glioma:tumor;hippocampus:normal;pilocytic_astrocytoma:tumor
1552440_at	NM_007264	0	0.0165152762200497	No	None
1552445_a_at	NM_153448	0.00763358778625954	0.0117947031856824	No	testes:normal
1552448_a_at	NR_026814	0	0.00844316882501578	No	None
1552449_a_at	NM_145651	0.00763358778625954	0.0210517858067368	No	platelets:normal
1552450_a_at	NM_173650	0	0.00728806217503563	No	None
1552452_at	NM_173479	0	0	No	None
1552453_a_at	NM_173479	0	0.00706739396999596	No	None
1552455_at	NM_015225	0.137404580152672	0.375033586016016	Yes	colon:tumor;corpus_callosum:normal;dorsal_root_ganglia:normal;fallopian_tube_epithelium:normal;hippocampus:normal;medulla:normal;midbrain:normal;myometrium:normal;nodose_nucleus:normal;pituitary_gland:normal;postcentral_gyrus:normal;posterior_singulate:normal;prostate_gland:normal;salivary_gland:normal;substantia_nigra:normal;trigeminal_ganglia:normal;urethra:normal;vagina:normal
1552456_a_at	NM_144614	0	0.0102786329328121	No	None
1552457_a_at	NM_001040272	0	0.00901384877135711	No	None
1552458_at	NM_145208	0.00763358778625954	0.0192201299918740	No	testes:normal
1552459_a_at	NM_145208	0.0152671755725191	0.0215416707692819	No	sperm:normal;testes:normal
1552461_at	NM_152630	0.00763358778625954	0.0120587938505373	No	sperm:normal
1552463_at	NM_080475	0.0305343511450382	0.066473995181878	No	airway_epithelial_cells:normal;bronchial_epithelial_cells:normal;prostate_gland:normal;trachea:normal
1552466_x_at	NR_026552	0	0	No	None
1552467_at	NR_027695	0	0.0126978440486289	No	None
1552468_a_at	NR_027695	0	0.00682729489855982	No	None
1552470_a_at	NM_001145363	0.0152671755725191	0.0130176502296972	No	mcf-7_cells:normal;rectum_mucosa:tumor
1552472_a_at	NM_012287	0.0534351145038168	0.0721426711303416	No	amniotic_fluid:normal;cd14+_cells:normal;head_and_neck_squamous_cell_carcinoma:tumor;macaca_mulatta_blood:normal;monocyte-derived_macrophage:normal;monocyte:normal;neutrophils:normal
1552473_at	NM_000156	0.297709923664122	0.344261436274508	Yes	Many
1552474_a_at	NM_000156	0.0305343511450382	0.00703603883192135	No	liver:normal;liver:tumor;skeletal_muscle:normal;vastus_lateralis:normal
1552476_s_at	NM_133373	0.00763358778625954	0.064089151225057	No	colon:normal
1552477_a_at	NM_006147	0.32824427480916	0.161814791845547	No	Many
1552478_a_at	NM_006147	0.0458015267175573	0.0657722240301798	No	airway_epithelial_cells:normal;cervix:tumor;rectum_mucosa:normal;rectum_mucosa:tumor;sigmoid_colon_mucosa:normal;sigmoid_colon_mucosa:tumor
1552480_s_at	NM_002838	0.00763358778625954	0.0365143170025816	No	neutrophils:normal
1552481_s_at	NM_006699	0.00763358778625954	0.0329295810105768	No	fallopian_tube_epithelium:normal
1552482_at	NM_203365	0.00763358778625954	0.0456237214313962	No	liver:normal
1552484_at	NM_144775	0	0	No	None
1552485_at	NM_032857	0.0916030534351145	0.0872608544529195	No	a549_cell_line:normal;adrenal_cortex:normal;alveolar_macrophages:normal;cd14+_cells:normal;chorion_villus_cells:normal;endometrial_endothelial_cell:normal;fetal_cartilage:normal;jurkat_cells:normal;mcf7_cell_line:normal;monocyte-derived_macrophage:normal;monocyte:normal;neutrophils:normal
1552486_s_at	NM_032857	0.114503816793893	0.109725112019644	No	a549_cell_line:normal;alveolar_macrophages:normal;cd14+_cells:normal;cd31+_cells:normal;chorion_villus_cells:normal;endometrial_endothelial_cell:normal;gm15851_cells:normal;jurkat_cells:normal;mcf7_cell_line:normal;monocyte-derived_dendritic_cells:normal;monocyte-derived_macrophage:normal;monocyte:normal;pbmc:normal;rectum_mucosa:tumor;sigmoid_colon_mucosa:tumor
1552487_a_at	NM_001717	0.0610687022900763	0.0857108812327701	No	cervix:tumor;chorion_villus_cells:normal;gingival_epithelium:normal;head_and_neck_epithelial_cells:normal;head_and_neck_epithelial_cells:tumor;head_and_neck_squamous_cell_carcinoma:tumor;testes:normal;tongue_squamous_cells:tumor
1552489_s_at	NM_033066	0	0.00372218725070858	No	None
1552490_at	NM_145315	0	0.00700644796740409	No	None
1552491_at	NM_033261	0.0229007633587786	0	No	deltoid_muscle:normal;skeletal_muscle:normal;vastus_lateralis:normal
1552493_s_at	NM_000497	0.00763358778625954	0	No	adrenal_cortex:normal
1552494_at	NM_138572	0	0.00841800295374292	No	None
1552496_a_at	NM_015198	0.160305343511450	0.300715131265098	Yes	airway_epithelial_cells:normal;bronchial_epithelial_cells:normal;cerebral_cortex:normal;colonic_mucosa:normal;colon:normal;corpus_callosum:normal;entorhinal_cortex:normal;frontal_lobe:normal;glioma:tumor;hippocampus:normal;pancreas:tumor;parietal_lobe:normal;pilocytic_astrocytoma:tumor;postcentral_gyrus:normal;rectum_mucosa:normal;salivary_gland:normal;sigmoid_colon_mucosa:normal;substantia_nigra…
1552497_a_at	NM_052931	0.0687022900763359	0.154174435596711	No	blood:normal;cd3+_t_cells:normal;cd4+_cells:normal;gm15851_cells:normal;lymphocytes:normal;pbmc:normal;spleen:normal;stomach_cardiac:normal;tonsil:normal
1552498_at	NM_145238	0	0.00372218725070858	No	None
1552499_a_at	NM_145238	0.00763358778625954	0.00572958805466161	No	sperm:normal
1552501_a_at	NM_001077191	0.0152671755725191	0.0137869151432345	No	cd14+_cells:normal;monocyte:normal
1552502_s_at	NM_017821	0.0687022900763359	0.161654044797162	No	colonic_mucosa:normal;colon:normal;head_and_neck_squamous_cell_carcinoma:tumor;nodose_nucleus:normal;pancreas:tumor;rectum_mucosa:normal;rectum_mucosa:tumor;sigmoid_colon_mucosa:normal;sigmoid_colon_mucosa:tumor
1552503_at	NM_025074	0	0.000997286112480694	No	None
1552504_a_at	NM_032430	0.0229007633587786	0.152857987182866	No	entorhinal_cortex:normal;postcentral_gyrus:normal;superior_frontal_gyrus:normal
1552506_at	NM_173689	0	0.0051615593299638	No	None
1552507_at	NM_080671	0.0763358778625954	0.148445071690867	No	breast_stroma:normal;breast_stroma:tumor;cd49a+_cells:normal;dorsal_root_ganglia:normal;glioblastoma:tumor;myometrium:normal;ovary:normal;spleen:normal;trigeminal_ganglia:normal;urethra:normal
1552508_at	NM_080671	0.00763358778625954	0.0367154501413307	No	myometrium:normal
1552509_a_at	NM_145273	0.0229007633587786	0.106565094109720	No	adipose_tissue:normal;omental_adipose_tissue:normal;testes:normal
1552510_at	NM_080877	0.473282442748092	0.321634208803972	Yes	Many
1552511_a_at	NM_001127445	0.00763358778625954	0.0391847371545895	No	urethra:normal
1552514_at	NM_152613	0	0.00744437450141716	No	None
1552515_at	NM_152696	0.00763358778625954	0.0115878702652976	No	sperm:normal
1552516_a_at	NM_152696	0.0534351145038168	0.0824167555446417	No	airway_epithelial_cells:normal;cd14+_cells:normal;cd3+_t_cells:normal;mcf7_cell_line:normal;neutrophils:normal;pituitary:tumor;sperm:normal
1552518_s_at	NM_022045	0	0	No	None
1552519_at	NM_001111031	0.106870229007634	0.180938630081158	No	accumbens:normal;adipose_tissue:normal;colonic_mucosa:normal;colon:normal;hippocampus:normal;omental_adipose_tissue:normal;pituitary:tumor;postcentral_gyrus:normal;primary_visual_cortex:normal;putamen:normal;rectum_mucosa:normal;sigmoid_colon_mucosa:normal;sigmoid_colon_mucosa:tumor;superior_frontal_gyrus:normal
1552520_at	NM_153015	0.00763358778625954	0.0282318185717512	No	spinal_cord:normal
1552521_a_at	NM_153015	0.00763358778625954	0.0220348947340386	No	spinal_cord:normal
1552522_at	NM_145720	0.00763358778625954	0.0116247860767794	No	sperm:normal
1552523_a_at	NM_145720	0.00763358778625954	0.0218913812977634	No	sperm:normal
1552524_at	NM_001079536	0	0.0177673788014592	No	None
1552526_at	NM_153364	0.0152671755725191	0.00372218725070858	No	sperm:normal;testes:normal
1552528_at	NR_027128	0	0.0114591761093232	No	None
1552531_a_at	NM_145007	0	0.00572958805466161	No	None
1552532_a_at	NM_001039362	0.0687022900763359	0.0717124881737811	No	amniotic_fluid:normal;endometrium:normal;endometrium:tumor;parotid_gland:normal;penis:normal;placenta:normal;salivary_gland:normal;skin:normal;vulva:normal
1552535_at	NM_001123395	0.0152671755725191	0.00666951326673902	No	dorsal_root_ganglia:normal;trigeminal_ganglia:normal
1552536_at	NM_145206	0.00763358778625954	0.0759901060534183	No	fallopian_tube_epithelium:normal
1552538_a_at	NM_145027	0.0152671755725191	0.0292360672260577	No	airway_epithelial_cells:normal;bronchial_epithelial_cells:normal
1552540_s_at	NM_138451	0.0305343511450382	0.0188528851815861	No	airway_epithelial_cells:normal;bronchial_epithelial_cells:normal;fallopian_tube_epithelium:normal;testes:normal
1552541_at	NM_054114	0.0152671755725191	0.0578696868084924	No	cd3+_t_cells:normal;neutrophils:normal
1552542_s_at	NM_054114	0.0687022900763359	0.0528254940887479	No	blood:normal;breast_stroma:tumor;cd14+_cells:normal;cd3+_t_cells:normal;cd4+_cells:normal;lymphocytes:normal;monocyte:normal;neutrophils:normal;pbmc:normal
1552543_a_at	NM_033104	0	0.00372218725070858	No	None
1552544_at	NM_173850	0.00763358778625954	0.0247389904288615	No	skin:normal
1552546_a_at	NM_144652	0.0152671755725191	0.0262268342083476	No	amniotic_fluid:normal;testes:normal
1552548_at	NM_057176	0	0	No	None
1552549_a_at	NM_057176	0	0.00900981922049146	No	None
1552552_s_at	NM_130441	0	0.0175762279073131	No	None
1552553_a_at	NM_021209	0.0763358778625954	0.0463438326909136	No	alveolar_macrophages:normal;bone_marrow:normal;cd14+_cells:normal;lymphocytes:normal;monocyte-derived_dendritic_cells:normal;monocyte-derived_macrophage:normal;monocyte:normal;neutrophils:normal;omental_adipose_tissue:normal;pbmc:normal
1552554_a_at	NM_021209	0.0152671755725191	0.0389785605551428	No	alveolar_macrophages:normal;cd14+_cells:normal
1552555_at	NM_173502	0	0	No	None
1552557_a_at	NM_001146256	0.00763358778625954	0.0216780773836864	No	parotid_gland:normal
1552558_a_at	NM_030665	0	0.00469581570303434	No	None
1552559_a_at	NM_139158	0	0.00933565667122036	No	None
1552562_at	NM_144694	0.00763358778625954	0.0161645949949886	No	sperm:normal
1552563_a_at	XR_040215	0	0.0106453197584613	No	None
1552564_at	NR_002779	0	0.00372218725070858	No	None
1552566_at	NM_144587	0	0.00372218725070858	No	None
1552568_at	NM_031440	0.0152671755725191	0.0206472810416601	No	liver:normal;liver:tumor
1552569_a_at	NM_031440	0.0152671755725191	0	No	liver:normal;liver:tumor
1552570_at	NM_144991	0	0	No	None
1552572_a_at	NM_138731	0	0.00888109535902885	No	None
1552573_s_at	NM_138731	0	0	No	None
1552575_a_at	NM_001145652	0.0458015267175573	0.0828688502792045	No	accumbens:normal;fallopian_tube_epithelium:normal;mcf7_cell_line:normal;mcf-7_cells:normal;putamen:normal;stratagene_reference_rna:normal
1552576_at	NR_003683	0	0	No	None
1552578_a_at	NM_001083615	0	0.00491573170379971	No	None
1552579_a_at	NM_003813	0.0152671755725191	0.0117947031856824	No	sperm:normal;testes:normal
1552580_at	NM_173553	0	0	No	None
1552582_at	NR_003087	0.00763358778625954	0.0366513803533687	No	rectum:normal
1552583_s_at	NR_003087	0	0.0473046659404377	No	None
1552584_at	NM_005535	0.099236641221374	0.064005946304972	No	alveolar_macrophages:normal;blood:normal;cd14+_cells:normal;cd3+_t_cells:normal;cd4+_cells:normal;fallopian_tube_epithelium:normal;gm15851_cells:normal;head_and_neck_squamous_cell_carcinoma:tumor;lymphocytes:normal;monocyte-derived_macrophage:normal;monocyte:normal;neutrophils:normal;pbmc:normal
1552585_s_at	NA	0	0.00328426071669551	No	None
1552586_at	NM_145068	0	0.00471947336318927	No	None
1552587_at	NM_173538	0	0.00310510764785124	No	None
1552588_a_at	NM_173538	0	0.00682729489855982	No	None
1552590_a_at	NM_033226	0	0.00372218725070858	No	None
1552592_at	NM_147191	0	0.00700644796740409	No	None
1552594_at	NM_139172	0.0534351145038168	0.0259515918351616	No	airway_epithelial_cells:normal;bronchial_epithelial_cells:normal;bronchus:normal;fallopian_tube_epithelium:normal;sperm:normal;testes:normal;trachea:normal
1552596_at	NM_139285	0.00763358778625954	0.0198031487989767	No	airway_epithelial_cells:normal
1552598_at	NM_172347	0	0.00372218725070858	No	None
1552599_at	NM_152990	0	0.00372218725070858	No	None
1552602_at	NM_014404	0	0	No	None
1552604_at	XR_001010	0	0.00372218725070858	No	None
1552605_s_at	XR_001010	0	0	No	None
1552607_at	NR_027401	0.0229007633587786	0.0328239650972800	No	cd4+_cells:normal;fallopian_tube_epithelium:normal;thyroid:normal
1552608_at	NM_147197	0.00763358778625954	0.00491573170379971	No	sperm:normal
1552609_s_at	NA	0	0.00399411376806068	No	None
1552610_a_at	NM_002227	0.442748091603053	0.309535232389219	Yes	Many
1552611_a_at	NM_002227	0.0305343511450382	0.0627866552520733	No	breast_lobular_cells:normal;breast_stroma:normal;neutrophils:normal;spleen:normal
1552612_at	NM_001038702	0.0763358778625954	0.101479606409995	No	cd3+_t_cells:normal;cd4+_cells:normal;gm15851_cells:normal;macaca_mulatta_blood:normal;neutrophils:normal;pbmc:normal;platelets:normal;rectum_mucosa:normal;rectum_mucosa:tumor;sigmoid_colon_mucosa:normal
1552613_s_at	NM_001038702	0.183206106870229	0.154070884977802	No	alveolar_macrophages:normal;blood:normal;cd14+_cells:normal;cd3+_t_cells:normal;cd4+_cells:normal;colonic_mucosa:normal;colon:normal;fallopian_tube_epithelium:normal;glioma:tumor;gm15851_cells:normal;head_and_neck_squamous_cell_carcinoma:tumor;jurkat_cells:normal;lymphocytes:normal;macaca_mulatta_blood:normal;monocyte-derived_dendritic_cells:normal;monocyte:normal;neutrophils:normal;pbmc:normal;p…
1552615_at	NM_001093	0.557251908396947	0.351531124461871	Yes	Many
1552616_a_at	NM_001093	0.0152671755725191	0.055279508834473	No	adipose_tissue:normal;omental_adipose_tissue:normal
1552617_a_at	NM_001001740	0.160305343511450	0.148465067959304	No	alveolar_macrophages:normal;blood:normal;cd14+_cells:normal;chorion_villus_cells:normal;colon:tumor;endometrial_endothelial_cell:normal;endometrium:tumor;fallopian_tube:tumor;mcf7_cell_line:normal;mcf-7_cells:normal;monocyte-derived_dendritic_cells:normal;neutrophils:normal;omentum:tumor;ovary:tumor;pbmc:normal;peritoneum:tumor;pituitary:tumor;rectum_mucosa:normal;rectum_mucosa:tumor;sigmoid_colo…
1552618_at	NM_005819	0	0.0094517753053702	No	None
1552619_a_at	NM_018685	0.374045801526718	0.215814390193136	Yes	Many
1552620_at	NM_173080	0.358778625954198	0.440812382353244	Yes	Many
1552621_at	NA	0.450381679389313	0.529427256818124	Yes	Many
1552622_s_at	NA	0.404580152671756	0.52814709972117	Yes	Many
1552623_at	NM_032855	0.0152671755725191	0.0491391172700632	No	gm15851_cells:normal;neutrophils:normal
1552625_a_at	NM_182916	0.0152671755725191	0.0483196985813152	No	jurkat_cells:normal;mcf7_cell_line:normal
1552626_a_at	NM_030923	0.0458015267175573	0.217777203012345	Yes	cerebellum:normal;fetal_cartilage:normal;pancreas:tumor;pilocytic_astrocytoma:tumor;spinal_cord:normal;thalamus:normal
1552627_a_at	NM_001030055	0.00763358778625954	0.0666697782448662	No	glioma:tumor
1552628_a_at	NM_022373	0.427480916030534	0.454834989589583	Yes	Many
1552629_a_at	NM_001081461	0	0.00372218725070858	No	None
1552630_a_at	NM_006662	0	0	No	None
1552631_a_at	NM_004672	0	0.00469581570303434	No	None
1552632_a_at	NM_014960	0	0.0398235981938882	No	None
1552633_at	NM_033204	0.0229007633587786	0.0324069885697648	No	cd3+_t_cells:normal;cd4+_cells:normal;lymphocytes:normal
1552634_a_at	NM_033204	0.0458015267175573	0.0873738460436738	No	amniotic_fluid:normal;cd3+_t_cells:normal;cd4+_cells:normal;jurkat_cells:normal;lymphocytes:normal;pbmc:normal
1552637_at	NM_002834	0	0	No	None
1552639_at	NM_138433	0	0.00328426071669551	No	None
1552641_s_at	NA	0	0	No	None
1552643_at	NM_001076675	0	0.00643871527348518	No	None
1552644_a_at	NM_024947	0	0	No	None
1552646_at	NM_001142784	0	0.00431400351745711	No	None
1552648_a_at	NM_003844	0	0.00700644796740409	No	None
1552649_a_at	NM_001017368	0.0152671755725191	0.0101969316602230	No	neutrophils:normal;sperm:normal
1552651_a_at	NM_001017368	0.0152671755725191	0.0126924678676978	No	neutrophils:normal;sperm:normal
1552652_at	NM_022081	0	0.0094517753053702	No	None
1552656_s_at	NM_175866	0.00763358778625954	0.0191080257630034	No	macaca_mulatta_blood:normal
1552657_a_at	NM_001098529	0.0152671755725191	0	No	sperm:normal;testes:normal
1552658_a_at	NM_014903	0.0763358778625954	0.219270413434641	Yes	chorion_villus_cells:normal;endometrial_endothelial_cell:normal;entorhinal_cortex:normal;frontal_lobe:normal;glioma:tumor;hippocampus:normal;parietal_lobe:normal;postcentral_gyrus:normal;superior_frontal_gyrus:normal;temporal_lobe:normal
1552660_a_at	NM_018356	0.0152671755725191	0.0874159521382063	No	endometrial_endothelial_cell:normal;rectum_mucosa:tumor
1552661_at	NM_018927	0	0.0107286352181127	No	None
1552662_a_at	NM_018927	0	0.0127239602707782	No	None
1552663_a_at	NM_015064	0	0.00294628830667362	No	None
1552664_at	NM_144606	0.0305343511450382	0.092037721963058	No	fallopian_tube_epithelium:normal;head_and_neck_squamous_cell_carcinoma:tumor;medial_temporal_gyrus:normal;thyroid:normal
1552665_at	NR_027182	0.0152671755725191	0.00728806217503563	No	sperm:normal;testes:normal
1552666_a_at	NM_020794	0.0152671755725191	0.0429752405537682	No	entorhinal_cortex:normal;postcentral_gyrus:normal
1552667_a_at	NM_001142531	0.0458015267175573	0.0612154203318531	No	cd14+_cells:normal;lung:normal;lymphocytes:normal;neutrophils:normal;pbmc:normal;spleen:normal
1552669_at	NM_024607	0	0.00372218725070858	No	None
1552670_a_at	NM_024607	0.0305343511450382	0.0738127301639199	No	liver:normal;neutrophils:normal;skeletal_muscle:normal;vastus_lateralis:normal
1552671_a_at	NM_032591	0	0.0161691575340645	No	None
1552672_a_at	NM_001007237	0	0.0066684755573822	No	None
1552673_at	NM_173560	0	0.0302974996923071	No	None
1552674_at	NM_052952	0	0	No	None
1552675_at	NM_145174	0	0	No	None
1552676_at	NM_053049	0	0.00469581570303434	No	None
1552677_a_at	NM_001146114	0	0.00372218725070858	No	None
1552678_a_at	NM_020886	0	0.0180046216418608	No	None
1552680_a_at	NM_144508	0.0229007633587786	0.041137982279049	No	jurkat_cells:normal;mcf-7_cells:normal;testes:normal
1552682_a_at	NM_144508	0.00763358778625954	0.0239038647457426	No	sperm:normal
1552684_a_at	NM_145204	0	0.00491573170379971	No	None
1552685_a_at	NM_014552	0.0229007633587786	0.0642841245946438	No	penis:normal;skin:normal;vulva:normal
1552686_at	NM_080834	0	0.00400411005655835	No	None
1552687_a_at	NM_080834	0.0152671755725191	0	No	sperm:normal;testes:normal
1552689_at	NM_020764	0.190839694656489	0.121331766945317	No	accumbens:normal;amygdala:normal;cerebellum:normal;cerebral_cortex:normal;entorhinal_cortex_layer_ii_stellate_island_cells:normal;entorhinal_cortex:normal;fallopian_tube_epithelium:normal;frontal_lobe:normal;hippocampus:normal;hypothalamus:normal;medial_temporal_gyrus:normal;medulla:normal;midbrain:normal;occipital_lobe:normal;parietal_lobe:normal;postcentral_gyrus:normal;posterior_singulate:norm…
1552690_a_at	NM_172364	0	0.00372218725070858	No	None
1552691_at	NM_138450	0.0916030534351145	0.079164036938279	No	alveolar_macrophages:normal;amniotic_fluid:normal;blood:normal;bone_marrow:normal;cd14+_cells:normal;gm15851_cells:normal;lymphocytes:normal;monocyte-derived_dendritic_cells:normal;monocyte:normal;neutrophils:normal;pbmc:normal;spleen:normal
1552693_at	NM_138450	0	0.00800373407988478	No	None
1552694_at	NM_052885	0.00763358778625954	0.0434031814425481	No	fallopian_tube_epithelium:normal
1552695_a_at	NM_052885	0.145038167938931	0.264565226649747	Yes	accumbens:normal;amygdala:normal;cerebral_cortex:normal;entorhinal_cortex_layer_ii_stellate_island_cells:normal;entorhinal_cortex:normal;frontal_lobe:normal;hypothalamus:normal;occipital_lobe:normal;parietal_lobe:normal;pituitary:tumor;postcentral_gyrus:normal;posterior_singulate:normal;primary_visual_cortex:normal;putamen:normal;substantia_nigra:normal;superior_frontal_gyrus:normal;temporal_lobe…
1552696_at	NM_001142275	0	0.0173617323613784	No	None
1552698_at	NR_003608	0	0.00328426071669551	No	None
1552701_a_at	NM_001017534	0.450381679389313	0.264270585234365	Yes	Many
1552703_s_at	NA	0.419847328244275	0.235851455854068	Yes	Many
1552705_at	NM_001142314	0.00763358778625954	0.00372218725070858	No	fallopian_tube_epithelium:normal
1552708_a_at	NM_001142314	0	0.0176152814867188	No	None
1552711_a_at	NM_144607	0.0381679389312977	0.0550750910016199	No	airway_epithelial_cells:normal;bronchial_epithelial_cells:normal;cd31+_cells:normal;cd49a+_cells:normal;fallopian_tube_epithelium:normal
1552712_a_at	NM_015039	0.175572519083969	0.229892890233144	Yes	accumbens:normal;amygdala:normal;cerebellum:normal;cerebral_cortex:normal;dorsal_root_ganglia:normal;entorhinal_cortex_layer_ii_stellate_island_cells:normal;entorhinal_cortex:normal;fallopian_tube_epithelium:normal;frontal_lobe:normal;hippocampus:normal;hypothalamus:normal;medial_temporal_gyrus:normal;occipital_lobe:normal;parietal_lobe:normal;pituitary:tumor;postcentral_gyrus:normal;posterior_si…
1552713_a_at	NM_000342	0.00763358778625954	0.0214880784219267	No	bone_marrow:normal
1552714_at	NM_153836	0.122137404580153	0.108715802916006	No	amygdala:normal;cerebral_cortex:normal;entorhinal_cortex_layer_ii_stellate_island_cells:normal;entorhinal_cortex:normal;frontal_lobe:normal;hippocampus:normal;hypothalamus:normal;medial_temporal_gyrus:normal;occipital_lobe:normal;parietal_lobe:normal;postcentral_gyrus:normal;posterior_singulate:normal;primary_visual_cortex:normal;superior_frontal_gyrus:normal;temporal_lobe:normal;vestibular_nucle…
1552715_a_at	NM_021634	0.0229007633587786	0.0723889083516992	No	endometrium:normal;postcentral_gyrus:normal;superior_frontal_gyrus:normal
1552716_at	NM_024867	0.0229007633587786	0.0221210396022245	No	airway_epithelial_cells:normal;bronchial_epithelial_cells:normal;fallopian_tube_epithelium:normal
1552717_s_at	NA	0.0152671755725191	0.0350308188204364	No	sperm:normal;testes:normal
1552718_at	NM_080820	0	0	No	None
1552719_at	NM_138423	0	0.0569668296040335	No	None
1552721_a_at	NM_000800	0.221374045801527	0.192048311806430	No	Many
1552722_at	NM_001025068	0.0152671755725191	0.0343357407779026	No	accumbens:normal;putamen:normal
1552724_at	NM_139282	0.00763358778625954	0.0115761910306194	No	testes:normal
1552725_s_at	NM_139057	0	0.00798007641972985	No	None
1552726_at	NM_139057	0.0152671755725191	0.0443661636973773	No	jurkat_cells:normal;sperm:normal
1552727_s_at	NM_139057	0.00763358778625954	0.0577973844763965	No	jurkat_cells:normal
1552729_at	NR_003672	0	0.00572958805466161	No	None
1552730_at	NM_021044	0	0.0345037397252723	No	None
1552731_at	NM_139166	0.0305343511450382	0.0345524358322188	No	deltoid_muscle:normal;skeletal_muscle:normal;testes:normal;vastus_lateralis:normal
1552732_at	NM_139166	0.0229007633587786	0.0184051520336788	No	deltoid_muscle:normal;skeletal_muscle:normal;vastus_lateralis:normal
1552733_at	NM_172193	0.0381679389312977	0.248558935071994	Yes	cd49a+_cells:normal;cd4+_cells:normal;deltoid_muscle:normal;fallopian_tube_epithelium:normal;primary_visual_cortex:normal
1552734_at	NM_152756	0	0.00888109535902885	No	None
1552735_at	NA	0.00763358778625954	0.0467284746938913	No	omentum:tumor
1552736_a_at	NM_138966	0.0381679389312977	0.0870274266702757	No	endometrial_endothelial_cell:normal;jurkat_cells:normal;postcentral_gyrus:normal;posterior_singulate:normal;superior_frontal_gyrus:normal
1552737_s_at	NM_007014	0.0152671755725191	0.0744533543913323	No	fetal_cartilage:normal;neutrophils:normal
1552738_a_at	NM_017744	0.00763358778625954	0.00372218725070858	No	sperm:normal
1552739_s_at	NM_017744	0.0152671755725191	0.0204620247311144	No	sperm:normal;testes:normal
1552740_at	NM_144706	0.00763358778625954	0.0188759324403333	No	fallopian_tube_epithelium:normal
1552742_at	NM_144633	0.0687022900763359	0.290084270938650	Yes	corpus_callosum:normal;hippocampus:normal;midbrain:normal;nodose_nucleus:normal;postcentral_gyrus:normal;substantia_nigra:normal;subthalamic_nucleus:normal;thalamus:normal;ventral_tegmental_area:normal
1552743_at	NM_001112732	0	0	No	None
1552745_at	NM_173488	0.0152671755725191	0.00372218725070858	No	sperm:normal;testes:normal
1552747_a_at	NR_027694	0.0152671755725191	0.0122504313000056	No	sperm:normal;testes:normal
1552749_a_at	NM_177417	0.595419847328244	0.27888974420695	Yes	Many
1552750_at	NM_054113	0	0	No	None
1552751_a_at	NM_054113	0	0	No	None
1552752_a_at	NM_153184	0.0458015267175573	0.0635347824601416	No	entorhinal_cortex:normal;glioma:tumor;hippocampus:normal;pilocytic_astrocytoma:tumor;postcentral_gyrus:normal;superior_frontal_gyrus:normal
1552754_a_at	NM_153184	0.251908396946565	0.157898764823005	No	Many
1552755_at	NM_152569	0.0152671755725191	0.0278241884830853	No	kidney:normal;mcf7_cell_line:normal
1552757_s_at	NM_152569	0.00763358778625954	0.0219034190095915	No	kidney:normal
1552758_at	NM_014707	0	0.00572958805466161	No	None
1552760_at	NM_014707	0.00763358778625954	0.00934629791408048	No	parotid_gland:normal
1552761_at	NM_153357	0	0	No	None
1552763_at	NM_001142301	0.00763358778625954	0.0110102494257442	No	fallopian_tube_epithelium:normal
1552765_x_at	NM_001142301	0.00763358778625954	0.00700644796740409	No	fallopian_tube_epithelium:normal
1552766_at	NM_001077188	0	0.0480394404048471	No	None
1552767_a_at	NM_001077188	0.290076335877863	0.403173122211232	Yes	Many
1552768_at	NM_032294	0	0.00572958805466161	No	None
1552769_at	NM_145233	0	0.00372218725070858	No	None
1552770_s_at	NM_145276	0	0.00328426071669551	No	None
1552771_a_at	NM_173083	0	0	No	None
1552772_at	NM_080387	0.0305343511450382	0.0426428862719718	No	bone_marrow:normal;cd14+_cells:normal;monocyte:normal;neutrophils:normal
1552773_at	NM_080387	0.0305343511450382	0.0416272835346364	No	bone_marrow:normal;cd14+_cells:normal;monocyte:normal;neutrophils:normal
1552774_a_at	NM_004277	0	0.0414707368450971	No	None
1552775_at	NM_148963	0	0.00490115146047325	No	None
1552777_a_at	NM_139165	0	0.0412111208173856	No	None
1552779_a_at	NM_001130058	0	0.00372218725070858	No	None
1552782_at	NM_001130058	0	0.00372218725070858	No	None
1552783_at	NM_152475	0	0.00372218725070858	No	None
1552785_at	NM_152605	0	0.00844316882501578	No	None
1552787_at	NM_033647	0.00763358778625954	0.0342130795475522	No	cd3+_t_cells:normal
1552788_a_at	NM_033647	0	0.00310510764785124	No	None
1552789_at	NM_003262	0.0381679389312977	0.098549826829338	No	cd3+_t_cells:normal;fallopian_tube_epithelium:normal;head_and_neck_squamous_cell_carcinoma:tumor;parotid_gland:normal;thyroid:normal
1552790_a_at	NM_003262	0.267175572519084	0.370014293680942	Yes	Many
1552791_a_at	NM_006073	0.0229007633587786	0.0130954160448282	No	deltoid_muscle:normal;skeletal_muscle:normal;vastus_lateralis:normal
1552792_at	NM_080867	0	0.0154222581176158	No	None
1552793_at	NM_173687	0.00763358778625954	0.0155887651920189	No	endometrial_endothelial_cell:normal
1552794_a_at	NM_173631	0	0.024024030818646	No	None
1552796_a_at	NM_005068	0	0.0107209879352030	No	None
1552797_s_at	NM_144707	0.381679389312977	0.0944609732803143	No	Many
1552798_a_at	NM_138554	0.0687022900763359	0.0710815405786564	No	alveolar_macrophages:normal;blood:normal;cd14+_cells:normal;monocyte-derived_dendritic_cells:normal;monocyte-derived_macrophage:normal;monocyte:normal;neutrophils:normal;pbmc:normal;rectum_mucosa:tumor
1552799_at	NM_145003	0	0.00999498467606446	No	None
1552800_at	NM_001145363	0	0.0592996740125781	No	None
1552801_at	NM_144575	0	0.0105723504933009	No	None
1552803_a_at	NM_001145454	0	0.0183605972173464	No	None
1552804_a_at	NM_001039661	0	0	No	None
1552806_a_at	NM_033130	0.0152671755725191	0.0416714668351916	No	cd14+_cells:normal;neutrophils:normal
1552807_a_at	NM_033130	0.0687022900763359	0.0818796465151902	No	alveolar_macrophages:normal;blood:normal;cd14+_cells:normal;lymphocytes:normal;monocyte-derived_dendritic_cells:normal;monocyte:normal;neutrophils:normal;pbmc:normal;platelets:normal
1552808_at	NM_001040272	0	0	No	None
1552809_at	NM_002920	0	0.00572958805466161	No	None
1552811_at	NM_053284	0	0.00469581570303434	No	None
1552812_a_at	NM_014554	0.00763358778625954	0.0261605810260080	No	testes:normal
1552813_at	NM_138693	0	0.0209628321449770	No	None
1552814_a_at	NM_138693	0	0.00700644796740409	No	None
1552816_at	NM_001161625	0.00763358778625954	0.00328426071669551	No	fallopian_tube_epithelium:normal
1552818_a_at	NM_001727	0	0.00310510764785124	No	None
1552819_at	XR_040463	0	0.00469581570303434	No	None
1552822_at	NM_019022	0	0.0139679474258005	No	None
1552825_at	NM_145756	0.0152671755725191	0.0317351293277876	No	bronchial_epithelial_cells:normal;fallopian_tube_epithelium:normal
1552826_at	NM_052832	0	0.0108884961629819	No	None
1552827_s_at	NM_052832	0.00763358778625954	0.0114989234146066	No	thyroid:normal
1552828_at	NM_001102575	0	0.00328426071669551	No	None
1552829_at	NA	0.0152671755725191	0.119817239147505	No	bone_marrow:normal;fallopian_tube_epithelium:normal
1552830_at	NM_153230	0	0.0109808468348205	No	None
1552833_at	NM_138706	0	0.00267690529061122	No	None
1552834_at	NM_138706	0.0152671755725191	0.0519297916638403	No	rectum_mucosa:normal;sigmoid_colon_mucosa:normal
1552835_at	NM_001142795	0	0.00572958805466161	No	None
1552836_at	NM_001145082	0	0.00294628830667362	No	None
1552837_at	NM_014920	0	0	No	None
1552839_at	NM_173526	0.00763358778625954	0.00310510764785123	No	sperm:normal
1552841_s_at	NM_030766	0	0.00431400351745711	No	None
1552842_at	NM_153456	0	0.0249472912191674	No	None
1552843_at	NM_022042	0	0.00841800295374292	No	None
1552845_at	NM_014343	0	0.00193564691488619	No	None
1552846_s_at	NM_152304	0	0.0327739544859861	No	None
1552848_a_at	NM_173495	0.152671755725191	0.321733192560641	Yes	accumbens:normal;amygdala:normal;cerebellum:normal;entorhinal_cortex_layer_ii_stellate_island_cells:normal;entorhinal_cortex:normal;glioblastoma:tumor;hippocampus:normal;medial_temporal_gyrus:normal;myometrium:normal;parietal_lobe:normal;pilocytic_astrocytoma:tumor;postcentral_gyrus:normal;posterior_singulate:normal;primary_visual_cortex:normal;putamen:normal;substantia_nigra:normal;superior_fron…
1552849_at	NM_138804	0	0.0110102494257442	No	None
1552851_at	NM_152677	0	0.00994066052279022	No	None
1552852_a_at	NM_152677	0	0	No	None
1552853_at	NM_001039500	0	0.0379551349675884	No	None
1552854_a_at	NM_001039500	0	0.00310510764785124	No	None
1552856_at	XR_017979	0	0.00328426071669551	No	None
1552857_a_at	NM_000871	0	0	No	None
1552858_at	NM_173523	0	0.0108110647466978	No	None
1552860_at	NM_145653	0	0.00469581570303434	No	None
1552862_at	NM_001039517	0.0152671755725191	0.00777673616389804	No	fallopian_tube_epithelium:normal;thyroid:normal
1552863_a_at	NM_031897	0.65648854961832	0.21014825817553	Yes	Many
1552865_a_at	NM_001145727	0.00763358778625954	0.0336305337679526	No	sperm:normal
1552867_at	NA	0.221374045801527	0.410135063985309	Yes	Many
1552868_at	NR_027271	0	0	No	None
1552870_s_at	NM_144696	0.0381679389312977	0.0538784417179847	No	colonic_mucosa:normal;rectum_mucosa:tumor;sigmoid_colon_mucosa:tumor;sperm:normal;testes:normal
1552872_at	NR_026710	0	0.0245488600104652	No	None
1552873_s_at	NR_026710	0	0	No	None
1552875_a_at	NM_138806	0.00763358778625954	0	No	monocyte-derived_dendritic_cells:normal
1552876_at	XR_040130	0	0.00699437221611661	No	None
1552877_s_at	XR_040130	0	0.00372218725070858	No	None
1552878_at	NM_145178	0	0	No	None
1552879_a_at	NM_145178	0	0.0080945390697836	No	None
1552880_at	NM_033127	0.0152671755725191	0.00766377883627468	No	liver:normal;liver:tumor
1552882_a_at	NM_152424	0.00763358778625954	0.0130176502296972	No	head_and_neck_squamous_cell_carcinoma:tumor
1552884_at	NM_152568	0	0.0102343504817092	No	None
1552885_a_at	NM_152568	0	0.00499139988054137	No	None
1552887_at	NM_152710	0	0.00310510764785124	No	None
1552889_a_at	NM_138568	0.221374045801527	0.392708139832784	Yes	Many
1552890_a_at	NM_145200	0	0.0101344239592878	No	None
1552892_at	NM_052945	0	0	No	None
1552893_at	NM_033259	0	0.0551110798991406	No	None
1552895_a_at	NR_026916	0.00763358778625954	0	No	testes:normal
1552897_a_at	NM_133329	0	0.0362226519748008	No	None
1552898_a_at	NM_133329	0	0	No	None
1552899_at	NR_027029	0	0.00572958805466161	No	None
1552900_a_at	NR_027029	0	0.00572958805466161	No	None
1552902_a_at	NM_014491	0	0.00372218725070858	No	None
1552903_at	NM_001159387	0	0.017524291240344	No	None
1552904_at	NM_138966	0	0.00672368583553958	No	None
1552906_at	NM_152578	0.00763358778625954	0	No	testes:normal
1552908_at	NM_145278	0	0.0132953956005333	No	None
1552910_at	NM_001135163	0.0458015267175573	0.0327972390987324	No	adrenal_cortex:normal;alveolar_macrophages:normal;macaca_mulatta_blood:normal;ovary:normal;spleen:normal;stomach:normal
1552911_at	NM_001135163	0.0152671755725191	0.0110005617354648	No	ovary:normal;spleen:normal
1552912_a_at	NM_144701	0.00763358778625954	0.0183328706643990	No	amniotic_fluid:normal
1552913_at	NM_173699	0	0.0112207686532034	No	None
1552914_a_at	NM_001024736	0.0152671755725191	0.0619945601700637	No	endometrial_endothelial_cell:normal;mcf7_cell_line:normal
1552915_at	NM_172138	0	0.00742961539592286	No	None
1552917_at	NM_172140	0	0	No	None
1552919_at	NM_144645	0.0152671755725191	0.00728806217503563	No	sperm:normal;testes:normal
1552921_a_at	NM_001042762	0.0152671755725191	0.0283985326676223	No	jurkat_cells:normal;mcf7_cell_line:normal
1552922_at	NM_014989	0.00763358778625954	0.00256156316585237	No	cerebellum:normal
1552923_a_at	NM_020845	0	0.0118251832355421	No	None
1552924_a_at	NM_020845	0	0.0175791796195072	No	None
1552925_at	NM_020815	0	0.00294628830667362	No	None
1552927_at	NM_152787	0.00763358778625954	0.0189818761441394	No	amniotic_fluid:normal
1552928_s_at	NM_152787	0.0152671755725191	0.0410524461169636	No	amniotic_fluid:normal;neutrophils:normal
1552929_at	NM_139209	0	0.00572958805466161	No	None
1552930_at	NM_033467	0.00763358778625954	0.0200328290881124	No	sperm:normal
1552931_a_at	NM_002605	0.0152671755725191	0.0770097024488605	No	colonic_mucosa:normal;fetal_cartilage:normal
1552932_at	NM_138329	0.00763358778625954	0.0101609025241938	No	neutrophils:normal
1552933_at	NM_152763	0	0	No	None
1552935_at	NM_152694	0	0	No	None
1552937_s_at	NM_032166	0.00763358778625954	0.0135952710692507	No	testes:normal
1552938_at	NM_033132	0	0	No	None
1552939_at	NM_001146	0	0.00901384877135711	No	None
1552940_at	NM_172000	0	0.00310510764785124	No	None
1552942_at	XR_017769	0	0.00372218725070858	No	None
1552943_at	NM_173536	0.00763358778625954	0.0752384601418515	No	entorhinal_cortex:normal
1552944_a_at	NM_001160300	0	0.0122940799371870	No	None
1552946_at	NM_153608	0	0.0208833332442863	No	None
1552947_x_at	NM_153608	0	0.00915302187638095	No	None
1552948_at	NM_152492	0	0.00469581570303434	No	None
1552950_at	NM_173528	0.0305343511450382	0.0147711083800146	No	airway_epithelial_cells:normal;bronchial_epithelial_cells:normal;fallopian_tube_epithelium:normal;platelets:normal
1552952_at	NR_002193	0	0.00699437221611661	No	None
1552953_a_at	NM_006160	0.0534351145038168	0.133196241976750	No	amygdala:normal;cerebellum:normal;entorhinal_cortex:normal;hippocampus:normal;parietal_lobe:normal;postcentral_gyrus:normal;superior_frontal_gyrus:normal
1552954_at	XR_000590	0	0.0293491754583204	No	None
1552955_at	NA	0	0	No	None
1552957_at	NM_001370	0.0229007633587786	0.0122263020783162	No	airway_epithelial_cells:normal;bronchial_epithelial_cells:normal;fallopian_tube_epithelium:normal
1552960_at	NM_001135057	0	0.000997286112480694	No	None
1552961_at	NA	0	0.00901384877135711	No	None
1552964_at	NM_173572	0	0.0101794299370455	No	None
1552965_a_at	NM_145236	0	0	No	None
1552967_at	NM_152577	0.00763358778625954	0.0101794299370455	No	sperm:normal
1552969_a_at	NM_007167	0	0	No	None
1552970_s_at	NM_007167	0	0	No	None
1552971_at	NM_139167	0	0.00372218725070858	No	None
1552972_at	NA	0	0.00372218725070858	No	None
1552973_at	NM_003396	0	0	No	None
1552974_at	NA	0	0	No	None
1552975_x_at	NA	0	0	No	None
1552976_at	NM_153614	0	0.00431400351745711	No	None
1552977_a_at	NM_006586	0.122137404580153	0.135970529919605	No	airway_epithelial_cells:normal;alveolar_macrophages:normal;blood:normal;bronchial_epithelial_cells:normal;cd14+_cells:normal;cd3+_t_cells:normal;endometrium:tumor;fallopian_tube:tumor;gm15851_cells:normal;lymphocytes:normal;macaca_mulatta_blood:normal;mcf-7_cells:normal;monocyte-derived_dendritic_cells:normal;monocyte:normal;neutrophils:normal;pbmc:normal
1552978_a_at	NM_004866	0.083969465648855	0.269153952630338	Yes	airway_epithelial_cells:normal;cerebellum:normal;cerebral_cortex:normal;fetal_cartilage:normal;glioma:tumor;mcf-7_cells:normal;pituitary:tumor;postcentral_gyrus:normal;rectum_mucosa:tumor;sigmoid_colon_mucosa:tumor;superior_frontal_gyrus:normal
1552979_at	NR_024079	0	0.0108884961629819	No	None
1552980_at	NM_005329	0.0229007633587786	0.00777673616389804	No	fallopian_tube_epithelium:normal;head_and_neck_squamous_cell_carcinoma:tumor;thyroid:normal
1552982_a_at	NM_002007	0	0	No	None
1552985_at	NM_173851	0	0	No	None
1552986_at	XM_495796	0	0.0180584959957108	No	None
1552987_a_at	XR_017710	0	0	No	None
1552988_at	NM_152587	0.0152671755725191	0.00372218725070858	No	sperm:normal;testes:normal
1552990_at	NM_001145402	0	0	No	None
1552991_at	NM_153444	0	0.00572958805466161	No	None
1552993_at	NM_138812	0.0305343511450382	0.0167712036390208	No	airway_epithelial_cells:normal;bronchial_epithelial_cells:normal;sperm:normal;testes:normal
1552995_at	NM_145659	0	0	No	None
1552997_a_at	NM_152397	0.0152671755725191	0	No	sperm:normal;testes:normal
1552998_at	NM_153325	0	0.00372218725070858	No	None
1552999_a_at	NM_172006	0	0.00372218725070858	No	None
1553002_at	NA	0.00763358778625954	0.0122180547656841	No	head_and_neck_squamous_cell_carcinoma:tumor
1553003_at	NM_138694	0	0	No	None
1553004_at	NM_138295	0	0.00372218725070858	No	None
1553006_at	NM_153834	0	0.000997286112480694	No	None
1553007_a_at	NM_001163278	0.00763358778625954	0.00700644796740409	No	fallopian_tube_epithelium:normal
1553009_s_at	NM_172239	0	0	No	None
1553011_at	NM_153809	0	0	No	None
1553013_at	NM_130773	0.0229007633587786	0.115594466265122	No	entorhinal_cortex:normal;occipital_lobe:normal;postcentral_gyrus:normal
1553015_a_at	NM_004260	0.00763358778625954	0.0205983671284272	No	mcf7_cell_line:normal
1553016_at	NM_001145168	0	0.00431400351745711	No	None
1553019_at	NM_080751	0	0.00431400351745711	No	None
1553020_at	NR_024007	0	0.00798007641972985	No	None
1553021_s_at	NM_001003800	0	0.00972297599018069	No	None
1553022_at	NM_052882	0	0.00372218725070858	No	None
1553023_a_at	NM_024505	0	0.00372218725070858	No	None
1553024_at	NA	0	0.00770595709884658	No	None
1553025_at	NM_001032394	0	0	No	None
1553027_a_at	NM_019117	0.00763358778625954	0.0568816108671867	No	adrenal_cortex:normal
1553028_at	NM_153002	0	0	No	None
1553030_a_at	NM_000456	0	0.00372218725070858	No	None
1553031_at	NM_153838	0	0.00750524051270349	No	None
1553032_at	NM_139017	0	0	No	None
1553033_at	NM_001163334	0.0152671755725191	0.0163008456898906	No	endometrial_endothelial_cell:normal;mcf7_cell_line:normal
1553034_at	NM_006642	0.0229007633587786	0.0226357238653274	No	breast_ductal_cells:normal;breast_lobular_cells:normal;breast_lobular_cells:tumor
1553036_at	NM_153839	0	0	No	None
1553037_a_at	NM_003178	0	0.061290971251801	No	None
1553039_a_at	NM_001142459	0	0.0100435915721187	No	None
1553041_at	NM_130770	0	0	No	None
1553042_a_at	NM_139239	0	0.0138347844696555	No	None
1553043_a_at	NM_139018	0.083969465648855	0.0442871777030998	No	alveolar_macrophages:normal;blood:normal;bone_marrow:normal;cd14+_cells:normal;lung:normal;lymphocytes:normal;monocyte-derived_dendritic_cells:normal;monocyte-derived_macrophage:normal;monocyte:normal;neutrophils:normal;pbmc:normal
1553044_at	NM_032602	0	0.0080361907681657	No	None
1553045_at	NM_003395	0	0	No	None
1553046_s_at	NM_022134	0	0	No	None
1553047_at	NM_003559	0	0.000997286112480694	No	None
1553048_a_at	NM_003559	0	0.0165616266650493	No	None
1553051_s_at	NM_053280	0	0.0107609308340551	No	None
1553052_at	NM_172005	0	0	No	None
1553053_at	NR_024182	0	0.0169462470030399	No	None
1553055_a_at	NM_144975	0.0305343511450382	0.0745998471163678	No	cd3+_t_cells:normal;chorion_villus_cells:normal;fallopian_tube_epithelium:normal;pbmc:normal
1553057_at	NM_080474	0.0152671755725191	0.0162983982014135	No	penis:normal;vulva:normal
1553058_at	NM_133261	0	0.00700644796740409	No	None
1553059_at	NM_052891	0	0.00699437221611661	No	None
1553060_at	NM_033126	0	0.00572958805466161	No	None
1553061_at	NR_002140	0	0	No	None
1553062_at	NM_058165	0	0.0378692893051707	No	None
1553063_at	NM_080819	0	0.00469581570303434	No	None
1553064_at	NM_153833	0	0.00469581570303434	No	None
1553066_at	NM_175057	0	0.00572958805466161	No	None
1553067_a_at	NR_002328	0	0.00372218725070858	No	None
1553069_at	XR_040389	0	0	No	None
1553070_a_at	NM_001122853	0.00763358778625954	0.0248044985978623	No	skeletal_muscle:normal
1553071_a_at	NM_001122853	0.0152671755725191	0.0296666152997404	No	skeletal_muscle:normal;vastus_lateralis:normal
1553072_at	NM_001159642	0.00763358778625954	0.0355514690799021	No	amniotic_fluid:normal
1553074_at	NM_001012428	0.0152671755725191	0.0298823590136275	No	skeletal_muscle:normal;vastus_lateralis:normal
1553075_a_at	NM_153003	0	0.00572958805466161	No	None
1553076_at	NM_153003	0	0.00372218725070858	No	None
1553077_at	NM_148897	0.0229007633587786	0.0398273991291623	No	penis:normal;skin:normal;vulva:normal
1553078_at	NM_153445	0	0.00372218725070858	No	None
1553079_at	NM_138700	0	0.0116787567630702	No	None
1553080_at	NR_003720	0	0	No	None
1553081_at	NM_080869	0.00763358778625954	0.0191131519018566	No	penis:normal
1553082_at	NM_144727	0	0.00777673616389804	No	None
1553083_at	NA	0	0	No	None
1553084_at	NM_139171	0	0.0148119571654226	No	None
1553086_at	NM_144663	0	0.00699437221611661	No	None
1553087_at	XR_040897	0	0.00328426071669551	No	None
1553088_a_at	NM_006538	0	0.0079054503761112	No	None
1553089_a_at	NM_006103	0.0152671755725191	0.0359855877443597	No	fallopian_tube_epithelium:normal;fallopian_tube:tumor
1553093_a_at	NM_153289	0	0.00709922141591192	No	None
1553094_at	NM_001077503	0.0152671755725191	0.0334772160574894	No	a549_cell_line:normal;head_and_neck_squamous_cell_carcinoma:tumor
1553096_s_at	NM_006538	0.267175572519084	0.374762655751908	Yes	Many
1553099_at	NM_145702	0.0229007633587786	0.0747566567870012	No	fallopian_tube:tumor;glioma:tumor;primary_visual_cortex:normal
1553101_a_at	NM_017758	0.404580152671756	0.54138651867363	Yes	Many
1553102_a_at	NM_015621	0.190839694656489	0.159342479483236	No	adipose_tissue:normal;adrenal_cortex:normal;airway_epithelial_cells:normal;amniotic_fluid:normal;blood:normal;bronchial_epithelial_cells:normal;cd14+_cells:normal;cd3+_t_cells:normal;cd4+_cells:normal;fallopian_tube_epithelium:normal;gm15851_cells:normal;lung:normal;lymphocytes:normal;macaca_mulatta_blood:normal;monocyte-derived_dendritic_cells:normal;monocyte:normal;neutrophils:normal;omental_ad…
1553103_at	NM_002504	0.0610687022900763	0.145938420907885	No	adrenal_cortex:normal;cd3+_t_cells:normal;gm15851_cells:normal;omentum:tumor;thyroid:normal;tongue_squamous_cells:normal;tongue_squamous_cells:tumor;vulva:normal
1553105_s_at	NM_001943	0.236641221374046	0.143380003614475	No	Many
1553106_at	NM_001135586	0.0152671755725191	0.071305454773116	No	chorion_villus_cells:normal;endometrial_endothelial_cell:normal
1553107_s_at	NA	0.0152671755725191	0.0215030116218925	No	posterior_singulate:normal;primary_visual_cortex:normal
1553108_at	NA	0	0.00854167522735317	No	None
1553111_a_at	NM_152903	0.0610687022900763	0.143460511590399	No	entorhinal_cortex:normal;fallopian_tube_epithelium:normal;head_and_neck_squamous_cell_carcinoma:tumor;jurkat_cells:normal;pilocytic_astrocytoma:tumor;pituitary:tumor;postcentral_gyrus:normal;superior_frontal_gyrus:normal
1553112_s_at	NM_001260	0.0610687022900763	0.0511249464038924	No	colon:tumor;endometrial_endothelial_cell:normal;gm15851_cells:normal;jurkat_cells:normal;mcf-7_cells:normal;rectum_mucosa:tumor;sigmoid_colon_mucosa:tumor;sperm:normal
1553113_s_at	NM_001260	0.0381679389312977	0.0564527058635046	No	fallopian_tube_epithelium:normal;gm15851_cells:normal;head_and_neck_squamous_cell_carcinoma:tumor;jurkat_cells:normal;mcf7_cell_line:normal
1553114_a_at	NM_005975	0.0305343511450382	0.114156030830781	No	gingival_epithelium:normal;head_and_neck_epithelial_cells:normal;skin:normal;tongue_squamous_cells:normal
1553115_at	NM_033119	0	0.00818388702780826	No	None
1553117_a_at	NM_007271	0.198473282442748	0.124950655306609	No	Many
1553118_at	NM_053055	0.00763358778625954	0.0271941460344328	No	cd4+_cells:normal
1553120_at	NM_022111	0	0	No	None
1553122_s_at	NM_021163	0	0.0196126778295640	No	None
1553123_at	NM_001083961	0	0.00328426071669551	No	None
1553125_x_at	NM_001083961	0	0.00901384877135711	No	None
1553126_a_at	NM_001145195	0.129770992366412	0.234063307076269	Yes	amygdala:normal;cerebral_cortex:normal;entorhinal_cortex_layer_ii_stellate_island_cells:normal;entorhinal_cortex:normal;frontal_lobe:normal;hippocampus:normal;occipital_lobe:normal;parietal_lobe:normal;pilocytic_astrocytoma:tumor;postcentral_gyrus:normal;posterior_singulate:normal;primary_visual_cortex:normal;substantia_nigra:normal;superior_frontal_gyrus:normal;temporal_lobe:normal;ventral_tegme…
1553127_a_at	NM_152617	0.0152671755725191	0.0150789639023779	No	sperm:normal;testes:normal
1553129_at	NM_153366	0	0.0324210172798792	No	None
1553130_at	NR_015441	0	0.000997286112480694	No	None
1553131_a_at	NM_002052	0	0.0141013058991865	No	None
1553132_a_at	NM_001128595	0.213740458015267	0.155513634840569	No	Many
1553133_at	NM_018325	0.122137404580153	0.129020180696501	No	airway_epithelial_cells:normal;alveolar_macrophages:normal;bronchial_epithelial_cells:normal;cd14+_cells:normal;cd31+_cells:normal;cd49a+_cells:normal;fetal_cartilage:normal;lymphocytes:normal;medial_temporal_gyrus:normal;monocyte-derived_dendritic_cells:normal;monocyte-derived_macrophage:normal;monocyte:normal;neutrophils:normal;pbmc:normal;posterior_singulate:normal;primary_visual_cortex:normal
1553134_s_at	NM_018325	0.0152671755725191	0.0337208389273593	No	cd49a+_cells:normal;monocyte:normal
1553136_at	NM_152387	0	0.00431400351745711	No	None
1553137_s_at	NM_003597	0.00763358778625954	0.0148291819300143	No	testes:normal
1553138_a_at	NM_152363	0.00763358778625954	0.00770595709884658	No	bone_marrow:normal
1553139_s_at	NM_017514	0	0.0239611279302301	No	None
1553140_at	NM_015946	0	0.00643871527348518	No	None
1553141_at	NM_001128303	0.0152671755725191	0.0324432299444841	No	alveolar_macrophages:normal;monocyte-derived_macrophage:normal
1553142_at	NM_001128303	0.0305343511450382	0.0431771380310363	No	alveolar_macrophages:normal;fallopian_tube_epithelium:normal;head_and_neck_squamous_cell_carcinoma:tumor;monocyte-derived_macrophage:normal
1553145_at	NR_027696	0.00763358778625954	0.0817872068286396	No	pituitary_gland:normal
1553146_at	NM_152539	0.0152671755725191	0	No	sperm:normal;testes:normal
1553147_at	NM_001161429	0	0.023657348004424	No	None
1553148_a_at	NM_015132	0.00763358778625954	0.0461340053608763	No	glioma:tumor
1553150_at	NM_153042	0.00763358778625954	0.0488062765591197	No	fallopian_tube_epithelium:normal
1553151_at	NM_152565	0.0229007633587786	0.0506628556706262	No	alveolar_macrophages:normal;kidney:normal;monocyte-derived_macrophage:normal
1553153_at	NM_152565	0.0534351145038168	0.249829983055269	Yes	alveolar_macrophages:normal;amniotic_fluid:normal;bone_marrow:normal;kidney:normal;monocyte-derived_macrophage:normal;pancreas:tumor;sperm:normal
1553155_x_at	NM_152565	0.0152671755725191	0.0275348891117262	No	kidney:normal;monocyte-derived_macrophage:normal
1553156_at	NM_033343	0	0	No	None
1553157_at	NM_033343	0	0.00572958805466161	No	None
1553158_at	NM_032898	0.0381679389312977	0.0503980866000239	No	airway_epithelial_cells:normal;blood:normal;bronchial_epithelial_cells:normal;gm15851_cells:normal;neutrophils:normal
1553159_at	NM_003777	0.0229007633587786	0.00515890810832027	No	airway_epithelial_cells:normal;bronchial_epithelial_cells:normal;fallopian_tube_epithelium:normal
1553162_x_at	NM_001039887	0	0.0138245554686582	No	None
1553163_at	NM_138430	0.0152671755725191	0.0355339367900549	No	skeletal_muscle:normal;vastus_lateralis:normal
1553165_at	NM_001163544	0.0152671755725191	0.0105723228917311	No	cd3+_t_cells:normal;spleen:normal
1553166_at	NM_022478	0	0	No	None
1553167_a_at	NM_001159728	0.0458015267175573	0.0689815425572902	No	alveolar_macrophages:normal;jurkat_cells:normal;liver:tumor;monocyte-derived_macrophage:normal;rectum_mucosa:tumor;sperm:normal
1553168_at	NM_002088	0	0.0119101039199163	No	None
1553169_at	NM_152611	0	0.0230142106714695	No	None
1553171_x_at	NM_152611	0	0.0390948136322477	No	None
1553172_at	NM_015694	0	0	No	None
1553174_at	NM_020433	0	0.0104254037576959	No	None
1553175_s_at	NM_001083	0	0.0110102494257442	No	None
1553176_at	NM_053282	0	0.0262116585765172	No	None
1553177_at	NM_053282	0.0610687022900763	0.097049552212283	No	amniotic_fluid:normal;blood:normal;cd14+_cells:normal;cd3+_t_cells:normal;lymphocytes:normal;pbmc:normal;platelets:normal;spleen:normal
1553178_a_at	NM_001051	0	0	No	None
1553179_at	NM_133638	0.0381679389312977	0.0558365916233949	No	endometrial_endothelial_cell:normal;endometrium:normal;mcf7_cell_line:normal;myometrium:normal;placenta:normal
1553180_at	NM_133638	0.00763358778625954	0.0187472382843588	No	mcf7_cell_line:normal
1553181_at	NM_022779	0	0	No	None
1553183_at	NM_001004416	0.00763358778625954	0.0178882917791534	No	fallopian_tube_epithelium:normal
1553185_at	NM_152573	0.83969465648855	0.169298242575085	No	Many
1553186_x_at	NM_152573	0.816793893129771	0.158220525716493	No	Many
1553188_s_at	NM_057177	0	0.00372218725070858	No	None
1553190_s_at	NM_057177	0	0.00469581570303434	No	None
1553191_at	NM_001144769	0.00763358778625954	0.0293657521894937	No	breast_lobular_cells:tumor
1553192_at	NM_152355	0	0.00372218725070858	No	None
1553193_at	NM_152355	0	0	No	None
1553194_at	NM_173808	0.0152671755725191	0.0615623792744887	No	postcentral_gyrus:normal;superior_frontal_gyrus:normal
1553196_a_at	NM_052939	0	0.0153198106325140	No	None
1553197_at	NM_152418	0.00763358778625954	0.00883469570251284	No	testes:normal
1553199_at	NM_152418	0	0.0137710722298674	No	None
1553202_at	NM_001130159	0.0229007633587786	0.0191626755442634	No	airway_epithelial_cells:normal;bronchial_epithelial_cells:normal;fallopian_tube_epithelium:normal
1553204_at	NM_152757	0	0	No	None
1553205_at	NM_152757	0	0	No	None
1553207_at	NM_173664	0	0	No	None
1553208_s_at	NM_173664	0	0.00572958805466161	No	None
1553209_at	NM_001109903	0	0	No	None
1553211_at	NM_153228	0.0152671755725191	0.0282908869949736	No	airway_epithelial_cells:normal;bronchial_epithelial_cells:normal
1553212_at	NM_173352	0.0687022900763359	0.0525612995863498	No	amniotic_fluid:normal;gingival_epithelium:normal;head_and_neck_epithelial_cells:normal;penis:normal;skin:normal;tongue_squamous_cells:normal;tonsil_epithelium:normal;tonsil:normal;vulva:normal
1553213_a_at	NM_173352	0.0534351145038168	0.0643596797281034	No	amniotic_fluid:normal;head_and_neck_epithelial_cells:normal;penis:normal;skin:normal;tongue_squamous_cells:normal;tonsil:normal;vulva:normal
1553214_a_at	NM_001026383	0.0229007633587786	0.0222211391596207	No	fallopian_tube_epithelium:normal;sperm:normal;testes:normal
1553215_s_at	NM_001026383	0.0152671755725191	0.00399411376806068	No	sperm:normal;testes:normal
1553216_at	NM_007130	0	0.00599517897385109	No	None
1553217_s_at	NM_007130	0	0	No	None
1553218_a_at	NM_032434	0	0	No	None
1553219_a_at	NM_001025580	0.00763358778625954	0.0333863369294455	No	mcf7_cell_line:normal
1553220_at	NM_173511	0.0229007633587786	0.0701039256896913	No	monocyte:normal;sperm:normal;tongue_squamous_cells:normal
1553221_at	NM_001159860	0	0	No	None
1553222_at	NM_148962	0	0	No	None
1553224_at	NM_001142546	0	0.0105494821492684	No	None
1553225_s_at	NM_007131	0	0	No	None
1553226_at	NR_026869	0.0152671755725191	0.00978730238172938	No	mcf7_cell_line:normal;stratagene_reference_rna:normal
1553227_s_at	NM_001007246	0	0.0278800177000646	No	None
1553228_at	NM_152723	0.0229007633587786	0.0111035316376023	No	airway_epithelial_cells:normal;bronchial_epithelial_cells:normal;fallopian_tube_epithelium:normal
1553229_at	NM_152412	0	0	No	None
1553232_at	NM_144713	0.00763358778625954	0	No	sperm:normal
1553234_at	NM_199355	0	0.00469581570303434	No	None
1553235_at	NM_018898	0	0.0067268741671423	No	None
1553237_x_at	NM_018898	0	0.00372218725070858	No	None
1553238_a_at	NM_144685	0.00763358778625954	0.00786568301458907	No	testes:normal
1553239_at	NM_145019	0	0	No	None
1553241_at	NM_173688	0	0	No	None
1553243_at	NM_001001851	0.0305343511450382	0.0903660572805395	No	adipose_tissue:normal;breast_ductal_cells:normal;placenta:normal;synovial_membrane:normal
1553244_at	NM_001018113	0	0	No	None
1553246_a_at	NM_032237	0	0	No	None
1553247_a_at	NM_001145647	0.00763358778625954	0.00793650793650794	No	fallopian_tube_epithelium:normal
1553248_at	NM_198082	0	0.01239661589039	No	None
1553249_at	NM_148674	0	0.00399411376806068	No	None
1553252_a_at	NM_153252	0	0.045470731810509	No	None
1553253_at	NM_080863	0	0.0336598095317514	No	None
1553254_at	NM_138703	0.0152671755725191	0.0318441271234886	No	posterior_singulate:normal;primary_visual_cortex:normal
1553255_at	NM_152473	0	0	No	None
1553257_at	NM_033036	0.00763358778625954	0.00163168657289748	No	pituitary:tumor
1553258_at	NR_026674	0	0.00469581570303434	No	None
1553260_s_at	NM_152525	0.0152671755725191	0.0217075187984984	No	sperm:normal;testes:normal
1553261_x_at	NM_152525	0	0	No	None
1553262_a_at	NM_018949	0	0.0104254037576959	No	None
1553263_at	NM_173477	0	0.00900981922049146	No	None
1553264_a_at	NM_006950	0.0229007633587786	0.103771430602260	No	entorhinal_cortex:normal;postcentral_gyrus:normal;superior_frontal_gyrus:normal
1553265_at	NM_001144889	0	0.00558880139213113	No	None
1553266_at	NM_144571	0	0.00700644796740409	No	None
1553267_a_at	NM_144571	0	0.00700644796740409	No	None
1553268_at	NM_138328	0	0.0225733779333341	No	None
1553269_at	NM_001039127	0.00763358778625954	0.0424817150672003	No	fallopian_tube_epithelium:normal
1553271_at	NM_173602	0.0152671755725191	0.101479084791014	No	cerebellum:normal;fallopian_tube_epithelium:normal
1553272_at	NM_078483	0	0	No	None
1553274_a_at	NM_152551	0.0381679389312977	0.0712702635704568	No	cd31+_cells:normal;fallopian_tube_epithelium:normal;head_and_neck_squamous_cell_carcinoma:tumor;jurkat_cells:normal;macaca_mulatta_blood:normal
1553275_s_at	NA	0.00763358778625954	0.096159982442041	No	endometrial_endothelial_cell:normal
1553276_at	NM_152476	0	0.00572958805466161	No	None
1553277_at	NM_173630	0	0.00572958805466161	No	None
1553279_at	NM_152547	0.00763358778625954	0.0532971887305567	No	lung:normal
1553280_at	NM_144709	0	0	No	None
1553281_at	NM_001134478	0	0	No	None
1553282_at	NR_027243	0	0.00699437221611661	No	None
1553284_s_at	NM_001136049	0	0.0129781790292270	No	None
1553285_s_at	NM_152442	0.00763358778625954	0.00972370182272229	No	testes:normal
1553286_at	NM_152791	0.00763358778625954	0.00990750341969339	No	amniotic_fluid:normal
1553288_a_at	NM_173564	0.0152671755725191	0.0372845240883497	No	posterior_singulate:normal;primary_visual_cortex:normal
1553292_s_at	NM_144610	0.0458015267175573	0.137381622218945	No	breast_lobular_cells:tumor;medial_temporal_gyrus:normal;monocyte:normal;postcentral_gyrus:normal;posterior_singulate:normal;primary_visual_cortex:normal
1553293_at	NM_054031	0	0.00699437221611661	No	None
1553295_at	NM_152701	0	0.0189903258454741	No	None
1553296_at	NM_032787	0.0305343511450382	0.103679806318757	No	colonic_mucosa:normal;liver:normal;rectum_mucosa:normal;sigmoid_colon_mucosa:normal
1553297_a_at	NM_000760	0.0610687022900763	0.0480290955180103	No	blood:normal;bone_marrow:normal;cd14+_cells:normal;lymphocytes:normal;monocyte:normal;neutrophils:normal;pbmc:normal;placenta:normal
1553298_at	NM_152460	0	0.00491573170379971	No	None
1553299_at	NR_002834	0.00763358778625954	0.00777673616389804	No	fallopian_tube_epithelium:normal
1553300_a_at	NM_152910	0	0.0159726987046736	No	None
1553301_a_at	NM_144632	0.0229007633587786	0.0281273012809668	No	deltoid_muscle:normal;skeletal_muscle:normal;vastus_lateralis:normal
1553303_at	NM_001100873	0	0	No	None
1553304_at	NM_144703	0	0.0119741901877905	No	None
1553306_at	NM_001080124	0	0.0821688515462498	No	None
1553310_at	NM_153021	0	0.00572958805466161	No	None
1553311_at	NM_173644	0	0.0202729456909854	No	None
1553313_s_at	NM_006933	0.0152671755725191	0.097492745402337	No	cd31+_cells:normal;fallopian_tube_epithelium:normal
1553314_a_at	NM_153209	0	0.0303246251294820	No	None
1553315_at	NM_144990	0.00763358778625954	0.0135061092434811	No	fallopian_tube_epithelium:normal
1553316_at	NM_080817	0.00763358778625954	0.0144150915164850	No	monocyte-derived_macrophage:normal
1553317_s_at	NM_080817	0	0.0168880525826489	No	None
1553318_at	NM_001031745	0	0	No	None
1553319_at	NM_080818	0.00763358778625954	0.0142683869433035	No	rectum_mucosa:tumor
1553320_s_at	NA	0	0.00770595709884658	No	None
1553321_a_at	NM_006588	0.0152671755725191	0.0208857588459399	No	fetal_cartilage:normal;glioma:tumor
1553322_s_at	NM_021961	0	0.0261439630051668	No	None
1553323_a_at	NM_054020	0.00763358778625954	0.0154532898773839	No	testes:normal
1553325_at	NM_153216	0.00763358778625954	0.0130176502296972	No	testes:normal
1553326_at	NM_130806	0	0	No	None
1553327_a_at	NM_001100912	0	0.00744437450141716	No	None
1553328_a_at	NM_003054	0	0.0571576907870115	No	None
1553329_at	NM_145268	0.00763358778625954	0.00790259882607084	No	testes:normal
1553330_at	NM_145268	0	0	No	None
1553333_at	NM_152367	0	0.0406338832875949	No	None
1553335_x_at	NR_027253	0	0.00469581570303434	No	None
1553336_a_at	NM_152622	0.00763358778625954	0.0338310642474332	No	colonic_mucosa:normal
1553338_at	NM_152608	0.0229007633587786	0.0605975948989159	No	amniotic_fluid:normal;sperm:normal;testes:normal
1553340_s_at	NA	0	0.0061853161689848	No	None
1553341_at	NM_144639	0	0.00529030442853112	No	None
1553344_at	NM_001142763	0	0.00699437221611661	No	None
1553346_a_at	NM_014494	0	0.0121683033281468	No	None
1553347_s_at	NM_002235	0	0.0171584706111160	No	None
1553348_a_at	NM_002504	0.0152671755725191	0.0220230271395014	No	airway_epithelial_cells:normal;bronchial_epithelial_cells:normal
1553349_at	NM_152641	0.0687022900763359	0.130677393113081	No	cd14+_cells:normal;cd3+_t_cells:normal;endometrium:normal;fallopian_tube_epithelium:normal;fallopian_tube:tumor;fetal_cartilage:normal;lymphocytes:normal;ovary:tumor;peritoneum:tumor
1553350_at	NM_001105193	0	0.00572958805466161	No	None
1553351_at	NM_130901	0.0305343511450382	0.0870237302720487	No	entorhinal_cortex:normal;hippocampus:normal;postcentral_gyrus:normal;superior_frontal_gyrus:normal
1553352_x_at	NM_001130925	0.00763358778625954	0.00515890810832027	No	placenta:normal
1553354_a_at	NA	0	0.00471947336318927	No	None
1553355_at	NA	0	0.00399411376806068	No	None
1553356_at	NA	0	0.00372218725070858	No	None
1553357_at	NR_026935	0.0610687022900763	0.134288929813162	No	accumbens:normal;entorhinal_cortex:normal;hippocampus:normal;postcentral_gyrus:normal;posterior_singulate:normal;primary_visual_cortex:normal;putamen:normal;superior_frontal_gyrus:normal
1553359_at	NM_024963	0.0229007633587786	0.347534272835926	Yes	head_and_neck_epithelial_cells:normal;midbrain:normal;pituitary_gland:normal
1553361_x_at	NM_024963	0	0.014572700381005	No	None
1553362_at	NM_001370	0	0.00328426071669551	No	None
1553363_at	NM_152554	0	0.0112759190452928	No	None
1553364_at	NM_001145716	0	0	No	None
1553365_at	NM_152317	0	0	No	None
1553366_s_at	NM_144994	0.0229007633587786	0.00927131897001314	No	deltoid_muscle:normal;skeletal_muscle:normal;vastus_lateralis:normal
1553367_a_at	NM_144613	0.00763358778625954	0.00868992947109502	No	testes:normal
1553369_at	NM_001098524	0	0.0295684206197774	No	None
1553371_at	NM_001099439	0	0	No	None
1553372_at	XR_078574	0	0.0112643371364254	No	None
1553373_at	NM_144625	0.00763358778625954	0.0116247860767794	No	sperm:normal
1553374_at	NA	0	0	No	None
1553375_at	NM_001099272	0	0	No	None
1553376_a_at	NM_144696	0	0.00410239376033193	No	None
1553378_a_at	NM_152781	0.00763358778625954	0.00890984547186039	No	testes:normal
1553380_at	NM_001113523	0	0.0175587392489331	No	None
1553383_at	NM_152432	0	0.00372218725070858	No	None
1553385_at	NR_027181	0	0	No	None
1553386_at	NM_001136493	0	0.0204942939146485	No	None
1553387_at	NM_000051	0	0.00946957688568031	No	None
1553388_at	NM_153036	0	0.00699437221611661	No	None
1553389_at	NM_153240	0	0.00572958805466161	No	None
1553390_at	NM_173681	0	0.00841800295374292	No	None
1553391_at	NM_152761	0	0.0200679549017952	No	None
1553392_at	NA	0	0.0161397549431408	No	None
1553394_a_at	NM_003221	0.0381679389312977	0.0374064847631284	No	breast_ductal_cells:normal;breast_lobular_cells:normal;breast_lobular_cells:tumor;breast:normal;kidney:normal
1553395_a_at	NM_138806	0.00763358778625954	0.0225742970872020	No	monocyte-derived_dendritic_cells:normal
1553396_a_at	NM_144719	0	0.0413182512083934	No	None
1553397_at	NM_144719	0	0	No	None
1553398_at	NA	0	0	No	None
1553399_a_at	NR_026905	0	0.0101344239592878	No	None
1553400_a_at	NR_026905	0	0.0468374706589613	No	None
1553401_at	NM_147199	0	0.00372218725070858	No	None
1553402_a_at	NM_000410	0.00763358778625954	0.0116113159132241	No	alveolar_macrophages:normal
1553403_at	NM_080864	0	0.00372218725070858	No	None
1553405_a_at	NM_033225	0	0.00328426071669551	No	None
1553407_at	NM_012090	0.00763358778625954	0.0399244434594911	No	lung:normal
1553409_at	NM_025003	0	0.00770595709884658	No	None
1553410_a_at	NM_033226	0	0.0145960091365521	No	None
1553411_s_at	NM_171999	0	0	No	None
1553412_at	NM_032785	0	0.0325078145527403	No	None
1553413_at	NA	0.00763358778625954	0.0242024244539823	No	amniotic_fluid:normal
1553415_at	NM_001145288	0	0.00699437221611661	No	None
1553417_at	XR_039976	0	0.00572958805466161	No	None
1553418_a_at	NM_130773	0	0.0176217765553883	No	None
1553420_at	NR_026830	0	0.0224373955424167	No	None
1553422_s_at	NM_001142333	0.206106870229008	0.116562693168699	No	Many
1553423_a_at	NM_144682	0.0229007633587786	0.0253777564349141	No	airway_epithelial_cells:normal;bronchial_epithelial_cells:normal;fallopian_tube_epithelium:normal
1553424_at	NM_001031748	0	0	No	None
1553425_at	NM_152498	0.0152671755725191	0.0146106834136905	No	airway_epithelial_cells:normal;bronchial_epithelial_cells:normal
1553426_at	NM_173667	0	0	No	None
1553427_at	NM_139055	0	0.00569310181551504	No	None
1553428_at	NR_026970	0	0.00784182690435586	No	None
1553429_at	XR_041881	0	0.00572958805466161	No	None
1553430_a_at	NM_080738	0	0	No	None
1553432_s_at	NA	0	0.00770595709884658	No	None
1553433_at	NM_173550	0	0.0112207686532034	No	None
1553434_at	NR_002788	0.00763358778625954	0.0486424819133331	No	breast_ductal_cells:normal
1553435_at	XR_040983	0	0	No	None
1553436_at	XM_002343163	0.0381679389312977	0.0460924678816041	No	macaca_mulatta_blood:normal;salivary_gland:normal;sperm:normal;testes:normal;trachea:normal
1553437_at	NM_152375	0	0	No	None
1553438_at	NM_173578	0	0.0212501278378891	No	None
1553439_at	NA	0	0.00372218725070858	No	None
1553440_at	NR_026908	0	0.0413857696184566	No	None
1553441_at	NM_033401	0	0.00766377557850738	No	None
1553442_a_at	NM_033401	0.0305343511450382	0.138786416914664	No	entorhinal_cortex:normal;postcentral_gyrus:normal;spinal_cord:normal;subthalamic_nucleus:normal
1553443_at	NM_001038706	0	0.00471947336318927	No	None
1553444_a_at	NM_173507	0	0.00469581570303434	No	None
1553446_at	XM_001722396	0	0	No	None
1553447_at	NM_152336	0.00763358778625954	0.0212611247650854	No	deltoid_muscle:normal
1553448_at	NR_027060	0	0	No	None
1553449_at	NR_024347	0	0.0305853654144400	No	None
1553450_s_at	NR_024347	0	0	No	None
1553451_at	NM_001136505	0.00763358778625954	0.0103931698228869	No	testes:normal
1553452_at	NM_001101421	0	0.0147434368260187	No	None
1553453_at	NM_001142733	0	0	No	None
1553454_at	NM_001122965	0.0381679389312977	0.0828655362744771	No	amniotic_fluid:normal;gingival_epithelium:normal;skin:normal;tonsil_epithelium:normal;tonsil:normal
1553456_at	NA	0	0.00372218725070858	No	None
1553457_at	NA	0	0	No	None
1553458_at	NM_001031746	0	0	No	None
1553459_at	NM_001080539	0	0.00431400351745711	No	None
1553460_at	NM_001163561	0	0	No	None
1553461_at	NM_205849	0	0.00699437221611661	No	None
1553462_at	NA	0	0.00572958805466161	No	None
1553464_at	XR_040153	0	0	No	None
1553465_a_at	NM_001143685	0	0	No	None
1553466_at	NM_173695	0.00763358778625954	0.000997286112480694	No	fallopian_tube_epithelium:normal
1553467_at	NA	0	0	No	None
1553468_at	NM_017558	0	0.00572958805466161	No	None
1553470_at	NM_173628	0	0	No	None
1553471_at	NM_152462	0.00763358778625954	0.00310510764785123	No	sperm:normal
1553472_at	NM_153041	0	0.00572958805466161	No	None
1553474_at	NM_174981	0	0.00771630101876926	No	None
1553475_at	NA	0	0	No	None
1553478_at	XR_039964	0	0.0086379189545083	No	None
1553479_at	NM_173633	0.0381679389312977	0.160044793055208	No	cerebellum:normal;entorhinal_cortex:normal;parietal_lobe:normal;postcentral_gyrus:normal;superior_frontal_gyrus:normal
1553482_at	NM_153040	0	0	No	None
1553483_at	NM_152762	0	0	No	None
1553484_at	NM_144667	0	0.00572958805466161	No	None
1553485_at	NM_153038	0	0	No	None
1553486_a_at	NM_173625	0	0.00709922141591192	No	None
1553488_at	NM_144674	0	0.00978730238172938	No	None
1553489_a_at	NM_144674	0.00763358778625954	0.01886320399501	No	testes:normal
1553491_at	NM_173598	0	0.00469581570303434	No	None
1553492_a_at	NM_006192	0	0.00328426071669551	No	None
1553493_a_at	NR_001578	0	0	No	None
1553494_at	NR_001578	0	0.00615619422080096	No	None
1553497_at	XR_041585	0	0	No	None
1553498_at	NA	0	0.00217625032224536	No	None
1553499_s_at	NM_001042518	0	0.00974287999078284	No	None
1553500_at	NM_012159	0	0.0149122863443111	No	None
1553502_a_at	NA	0	0	No	None
1553504_at	NM_054032	0	0.00372218725070858	No	None
1553505_at	NM_144670	0.0229007633587786	0.0612956136965043	No	amniotic_fluid:normal;head_and_neck_epithelial_cells:normal;penis:normal
1553506_at	NM_173077	0	0	No	None
1553507_a_at	NM_005284	0	0.0150732377509898	No	None
1553508_at	NR_027042	0	0	No	None
1553510_s_at	NM_005444	0.00763358778625954	0.0449464561415913	No	jurkat_cells:normal
1553511_at	NM_152219	0	0.0118603033359244	No	None
1553512_at	NM_173860	0	0.0124074156824303	No	None
1553513_at	NM_001024460	0.00763358778625954	0.00985472381135461	No	neutrophils:normal
1553514_a_at	NM_001024460	0.0229007633587786	0.0208746162945473	No	airway_epithelial_cells:normal;bronchial_epithelial_cells:normal;neutrophils:normal
1553515_at	NM_001163424	0	0	No	None
1553517_at	NM_152898	0	0.0104254037576959	No	None
1553518_at	NA	0	0	No	None
1553519_at	NR_027246	0	0	No	None
1553521_at	NA	0	0.00469581570303434	No	None
1553523_at	NM_176822	0	0.00372218725070858	No	None
1553524_at	NM_004080	0	0	No	None
1553525_at	NM_176810	0	0	No	None
1553526_at	NM_176811	0	0	No	None
1553527_at	NM_176820	0	0.00372218725070858	No	None
1553528_a_at	NM_006951	0.0152671755725191	0.0603099119498779	No	head_and_neck_squamous_cell_carcinoma:tumor;jurkat_cells:normal
1553529_at	NM_152232	0	0	No	None
1553530_a_at	NM_002211	0.595419847328244	0.333103268878157	Yes	Many
1553531_at	NM_002570	0	0	No	None
1553532_a_at	NM_032819	0	0.00798007641972985	No	None
1553533_at	NM_020647	0.0152671755725191	0.0161942690096458	No	skeletal_muscle:normal;vastus_lateralis:normal
1553534_at	NM_176821	0	0.00699437221611661	No	None
1553535_a_at	NM_002883	0.114503816793893	0.215137689417039	Yes	adrenal_cortex:normal;cervix:tumor;endometrial_endothelial_cell:normal;entorhinal_cortex:normal;hippocampus:normal;mcf7_cell_line:normal;mcf-7_cells:normal;pancreas:tumor;parietal_lobe:normal;postcentral_gyrus:normal;rectum_mucosa:tumor;sperm:normal;stratagene_reference_rna:normal;superior_frontal_gyrus:normal;testes:normal
1553536_at	NM_144778	0.00763358778625954	0.0212122813174062	No	fallopian_tube_epithelium:normal
1553537_at	NM_175068	0	0.00328426071669551	No	None
1553538_s_at	YP_003024028	0.99236641221374	0.0189285128807300	No	Many
1553539_at	NM_175053	0	0.0114681477445038	No	None
1553540_a_at	NM_001532	0	0.00372218725070858	No	None
1553541_at	NM_001033507	0.00763358778625954	0.015346973327488	No	sperm:normal
1553542_at	NM_176816	0.0305343511450382	0.04131773384904	No	airway_epithelial_cells:normal;bone_marrow:normal;bronchial_epithelial_cells:normal;neutrophils:normal
1553544_at	NM_054021	0	0.0116247860767794	No	None
1553545_at	NM_175924	0	0.00737272099364556	No	None
1553546_at	NA	0	0.00793650793650794	No	None
1553547_at	NA	0	0.0102786329328121	No	None
1553549_at	NM_173856	0	0.00471947336318927	No	None
1553550_at	NM_173858	0	0.00372218725070858	No	None
1553551_s_at	YP_003024027	0.99236641221374	0.0131989248260684	No	Many
1553552_at	NM_053278	0	0.00372218725070858	No	None
1553553_at	NM_176881	0	0	No	None
1553555_at	NM_176817	0	0.00372218725070858	No	None
1553556_at	NM_176882	0	0.00572958805466161	No	None
1553558_at	NM_176883	0	0	No	None
1553559_at	NM_001161342	0.0381679389312977	0.0259232409130309	No	colonic_mucosa:normal;colon:normal;rectum_mucosa:normal;rectum:normal;sigmoid_colon_mucosa:normal
1553560_at	NM_173857	0	0	No	None
1553561_at	NM_176890	0	0.0124254304620359	No	None
1553562_at	NA	0	0	No	None
1553564_at	NM_001033087	0	0.00700644796740409	No	None
1553565_s_at	NM_001134445	0	0.0230459265042609	No	None
1553566_at	NM_153685	0	0.0231404693291740	No	None
1553567_s_at	XM_001717628	0.99236641221374	0.0124873399433384	No	Many
1553568_a_at	NM_005323	0	0	No	None
1553569_at	NA	0.98473282442748	0.0189285128807300	No	Many
1553570_x_at	NA	0.99236641221374	0.0131989248260684	No	Many
1553572_a_at	NM_134268	0	0.0166519232301994	No	None
1553573_s_at	NM_001405	0	0	No	None
1553574_at	NM_176891	0	0.0127360360220657	No	None
1553575_at	YP_003024037	0.6793893129771	0.348984513161233	Yes	Many
1553579_a_at	NM_016512	0	0	No	None
1553581_s_at	NM_173829	0.885496183206107	0.457173397506349	Yes	Many
1553582_a_at	NA	0	0.00310510764785124	No	None
1553583_a_at	NM_003251	0.0381679389312977	0.0665981180579231	No	adipose_tissue:normal;liver:normal;omental_adipose_tissue:normal;skin:normal;vulva:normal
1553584_at	NM_024689	0	0	No	None
1553585_a_at	NM_021049	0	0	No	None
1553586_at	NR_024348	0	0.00328426071669551	No	None
1553587_a_at	NM_019896	0.0687022900763359	0.102960763513302	No	a549_cell_line:normal;cd14+_cells:normal;cervix:tumor;chorion_villus_cells:normal;endometrial_endothelial_cell:normal;mcf7_cell_line:normal;mcf-7_cells:normal;monocyte:normal;rectum_mucosa:tumor
1553588_at	NA	0.99236641221374	0.00490115146047325	No	Many
1553589_a_at	NM_005764	0.259541984732824	0.194373643164781	No	Many
1553590_at	NA	0	0.0160400399803394	No	None
1553591_at	NA	0	0.00372218725070858	No	None
1553592_x_at	NA	0	0	No	None
1553593_a_at	NM_005421	0	0.0224072578086083	No	None
1553594_a_at	NM_005543	0.0152671755725191	0.0121796865320462	No	ovary:normal;testes:normal
1553599_a_at	NM_153694	0.0152671755725191	0.0229673971650045	No	fallopian_tube_epithelium:normal;testes:normal
1553600_at	NM_147196	0	0	No	None
1553601_a_at	NM_147196	0.00763358778625954	0.0399035776562126	No	pituitary:tumor
1553602_at	NM_058173	0.106870229007634	0.0857587618849172	No	breast_ductal_cells:normal;breast_lobular_cells:normal;breast_lobular_cells:tumor;breast:normal;breast_stroma:normal;breast_stroma:tumor;breast:tumor;bronchial_epithelial_cells:normal;bronchus:normal;mcf-7_cells:normal;parotid_gland:normal;salivary_gland:normal;skin:normal;vulva:normal
1553603_s_at	NM_001135673	0.00763358778625954	0.0199315490790524	No	fetal_cartilage:normal
1553604_at	NM_152701	0.0229007633587786	0.0402430348679904	No	airway_epithelial_cells:normal;bronchial_epithelial_cells:normal;fallopian_tube_epithelium:normal
1553605_a_at	NM_152701	0.0534351145038168	0.0572221865430824	No	airway_epithelial_cells:normal;bone_marrow:normal;bronchial_epithelial_cells:normal;bronchus:normal;fallopian_tube_epithelium:normal;head_and_neck_squamous_cell_carcinoma:tumor;trachea:normal
1553607_at	NR_027072	0	0.00870324321132727	No	None
1553608_a_at	NR_027072	0.00763358778625954	0.0233117448524242	No	alveolar_macrophages:normal
1553611_s_at	NM_001039548	0	0.0110102494257442	No	None
1553612_at	NM_058230	0	0.0138267512194533	No	None
1553613_s_at	NM_001453	0.480916030534351	0.435562761444505	Yes	Many
1553614_a_at	XM_001716986	0.0152671755725191	0.0321899537591318	No	sperm:normal;testes:normal
1553618_at	NA	0	0	No	None
1553619_a_at	NM_138800	0	0.00410239376033193	No	None
1553620_at	NM_152616	0.00763358778625954	0.0108214086666205	No	testes:normal
1553622_a_at	NM_152597	0.00763358778625954	0.0295341358334916	No	bronchial_epithelial_cells:normal
1553623_at	XR_040879	0	0.00328426071669551	No	None
1553625_at	NM_001042429	0	0.00515890810832027	No	None
1553626_a_at	NM_152347	0.0152671755725191	0.0144711202594619	No	platelets:normal;sperm:normal
1553627_s_at	NM_152347	0.0152671755725191	0.0300932416473084	No	sperm:normal;testes:normal
1553629_a_at	NM_130899	0.00763358778625954	0.00469581570303434	No	sperm:normal
1553630_at	NM_173554	0.0229007633587786	0.0282222163326084	No	airway_epithelial_cells:normal;bronchial_epithelial_cells:normal;jurkat_cells:normal
1553633_s_at	NM_001100874	0.0152671755725191	0.0168848294389136	No	sperm:normal;testes:normal
1553634_a_at	NR_015392	0.00763358778625954	0.0186651431546206	No	fallopian_tube_epithelium:normal
1553635_s_at	NM_152665	0.0305343511450382	0.0418749331710134	No	airway_epithelial_cells:normal;bronchial_epithelial_cells:normal;fallopian_tube_epithelium:normal;primary_visual_cortex:normal
1553636_at	NM_152453	0.0152671755725191	0.0143752232099931	No	sperm:normal;testes:normal
1553637_s_at	NM_152453	0.0152671755725191	0.00328426071669551	No	sperm:normal;testes:normal
1553639_a_at	NM_133263	0	0	No	None
1553640_at	NM_173683	0.00763358778625954	0.0280080248287479	No	cerebellum:normal
1553641_a_at	NM_052933	0.00763358778625954	0.00904464722435373	No	testes:normal
1553642_at	NM_152571	0	0	No	None
1553644_at	NM_152592	0	0.00491573170379971	No	None
1553645_at	NM_173648	0	0.00770595709884658	No	None
1553646_at	NM_144657	0	0.00572958805466161	No	None
1553647_at	NM_152342	0	0.00531128962993781	No	None
1553651_at	NM_173529	0	0.00372218725070858	No	None
1553652_a_at	NM_173529	0.00763358778625954	0.0198449451282571	No	sperm:normal
1553654_at	NM_001146261	0	0.0094517753053702	No	None
1553655_at	NM_001145734	0.0152671755725191	0.0279240821855615	No	airway_epithelial_cells:normal;bronchial_epithelial_cells:normal
1553656_at	NM_058222	0	0	No	None
1553657_at	NM_173615	0.0458015267175573	0.279287211082210	Yes	cd49a+_cells:normal;cd4+_cells:normal;entorhinal_cortex_layer_ii_stellate_island_cells:normal;gingival_epithelium:normal;macaca_mulatta_blood:normal;vastus_lateralis:normal
1553658_at	NR_026919	0	0	No	None
1553660_at	NM_148959	0	0.00469581570303434	No	None
1553661_a_at	NM_148959	0	0.00744437450141716	No	None
1553663_a_at	NM_148896	0	0.00625065118615819	No	None
1553666_at	NM_030771	0	0.00700644796740409	No	None
1553668_at	NM_032773	0	0	No	None
1553670_at	NM_033547	0	0.00372218725070858	No	None
1553672_at	NM_001008493	0.00763358778625954	0.0217268088925694	No	tongue_squamous_cells:tumor
1553673_at	NM_080836	0	0.00790259882607084	No	None
1553674_at	NM_001105659	0	0	No	None
1553675_at	NM_138343	0	0	No	None
1553677_a_at	NM_001031800	0	0.0133679419249875	No	None
1553678_a_at	NM_002211	0.778625954198473	0.38080191177391	Yes	Many
1553679_s_at	NM_173517	0	0.0309720109200129	No	None
1553681_a_at	NM_001083116	0.0458015267175573	0.0509201345097637	No	blood:normal;cd3+_t_cells:normal;lymphocytes:normal;neutrophils:normal;pbmc:normal;spleen:normal
1553682_at	NM_152441	0	0.0202603823881616	No	None
1553683_s_at	NM_152441	0	0.0397404011018946	No	None
1553684_at	NM_001111298	0.0381679389312977	0.0251119960641674	No	airway_epithelial_cells:normal;bronchial_epithelial_cells:normal;fallopian_tube_epithelium:normal;sperm:normal;testes:normal
1553685_s_at	NM_003109	0.0610687022900763	0.0826862983330193	No	cd14+_cells:normal;fetal_cartilage:normal;neutrophils:normal;pbmc:normal;rectum_mucosa:normal;rectum_mucosa:tumor;sigmoid_colon_mucosa:normal;sigmoid_colon_mucosa:tumor
1553686_at	NM_001008239	0	0	No	None
1553688_at	NM_152396	0	0.00759826423415262	No	None
1553689_s_at	NM_152396	0.0305343511450382	0.0581266177868017	No	fallopian_tube_epithelium:normal;jurkat_cells:normal;mcf-7_cells:normal;sperm:normal
1553690_at	NM_001012409	0	0.00372218725070858	No	None
1553691_at	NM_152490	0.00763358778625954	0.0331821507085038	No	jurkat_cells:normal
1553693_s_at	NM_032783	0.0534351145038168	0.101186102713321	No	breast_lobular_cells:tumor;cd14+_cells:normal;cd3+_t_cells:normal;fallopian_tube_epithelium:normal;fallopian_tube:tumor;liver:normal;synovial_membrane:normal
1553694_a_at	NM_002645	0.152671755725191	0.257231353124817	Yes	a549_cell_line:normal;airway_epithelial_cells:normal;chorion_villus_cells:normal;endometrial_endothelial_cell:normal;entorhinal_cortex:normal;fetal_cartilage:normal;glioma:tumor;kidney:tumor;mcf7_cell_line:normal;omental_adipose_tissue:normal;peritoneum:tumor;pilocytic_astrocytoma:tumor;placenta:normal;postcentral_gyrus:normal;rectum_mucosa:normal;rectum_mucosa:tumor;sigmoid_colon_mucosa:normal;s…
1553695_a_at	NM_024618	0	0.0074821850928346	No	None
1553696_s_at	NM_152484	0	0.0145332519974064	No	None
1553697_at	NM_145257	0	0.0509330595703322	No	None
1553698_a_at	NM_145257	0.0152671755725191	0.072543477458758	No	glioma:tumor;postcentral_gyrus:normal
1553701_a_at	NM_152511	0	0.0141382254176279	No	None
1553702_at	NM_001080470	0	0.00372218725070858	No	None
1553703_at	NM_153358	0.709923664122137	0.386454809001458	Yes	Many
1553704_x_at	NM_153358	0.343511450381679	0.529328894260358	Yes	Many
1553705_a_at	NM_000740	0.0458015267175573	0.158915698564297	No	frontal_lobe:normal;medial_temporal_gyrus:normal;parietal_lobe:normal;postcentral_gyrus:normal;salivary_gland:normal;superior_frontal_gyrus:normal
1553706_at	NM_153692	0.0305343511450382	0.0330540867944808	No	alveolar_macrophages:normal;monocyte-derived_macrophage:normal;placenta:normal;synovial_membrane:normal
1553708_at	XR_000600	0	0.00615619422080096	No	None
1553709_a_at	NM_032864	0.183206106870229	0.142395653433153	No	amniotic_fluid:normal;cd3+_t_cells:normal;cervix:tumor;chorion_villus_cells:normal;colonic_mucosa:normal;colon:tumor;endometrium:tumor;fallopian_tube:tumor;fetal_cartilage:normal;glioma:tumor;gm15851_cells:normal;jurkat_cells:normal;mcf7_cell_line:normal;mcf-7_cells:normal;omentum:tumor;ovary:tumor;pbmc:normal;peritoneum:tumor;rectum_mucosa:normal;rectum_mucosa:tumor;sigmoid_colon_mucosa:normal;s…
1553710_at	NM_153027	0.00763358778625954	0.0225091728403508	No	fallopian_tube_epithelium:normal
1553711_a_at	NM_153027	0	0.0196097305771415	No	None
1553713_a_at	NM_144593	0	0.0206189269870992	No	None
1553715_s_at	NM_138418	0.267175572519084	0.281159310939634	Yes	Many
1553717_at	NM_153033	0	0.00372218725070858	No	None
1553718_at	NM_152909	0.00763358778625954	0.0638984410230297	No	gingival_epithelium:normal
1553719_s_at	NM_152909	0.0381679389312977	0.0386692989137791	No	cd49a+_cells:normal;cd4+_cells:normal;fallopian_tube_epithelium:normal;head_and_neck_squamous_cell_carcinoma:tumor;thyroid:normal
1553720_a_at	NM_152704	0.221374045801527	0.0457933328598235	No	Many
1553721_at	NM_173557	0	0.00901384877135711	No	None
1553722_s_at	NM_173557	0	0.00859348830856485	No	None
1553723_at	NM_170776	0.0229007633587786	0.0189234165440253	No	blood:normal;bone_marrow:normal;neutrophils:normal
1553725_s_at	NM_016620	0.0305343511450382	0.0889055492532748	No	endometrial_endothelial_cell:normal;glioma:tumor;rectum_mucosa:tumor;sigmoid_colon_mucosa:tumor
1553726_s_at	NM_152730	0.00763358778625954	0.0186294236777098	No	fallopian_tube_epithelium:normal
1553727_at	NM_173593	0	0	No	None
1553728_at	NM_001098519	0.687022900763359	0.231049706220092	Yes	Many
1553729_s_at	NM_001098519	0.0152671755725191	0.024735592657625	No	airway_epithelial_cells:normal;bronchial_epithelial_cells:normal
1553730_x_at	NM_001098519	0.129770992366412	0.41765169004228	Yes	bone_marrow:normal;cecum:normal;cerebellum:normal;cervix:normal;dorsal_root_ganglia:normal;head_and_neck_epithelial_cells:normal;head_and_neck_epithelial_cells:tumor;hypothalamus:normal;mcf7_cell_line:normal;nodose_nucleus:normal;parietal_lobe:normal;pituitary_gland:normal;spinal_cord:normal;subthalamic_nucleus:normal;temporal_lobe:normal;testes:normal;ventral_tegmental_area:normal
1553732_s_at	NM_032816	0	0.00372218725070858	No	None
1553734_at	NM_152327	0.0381679389312977	0.0249760393143388	No	airway_epithelial_cells:normal;bronchial_epithelial_cells:normal;fallopian_tube_epithelium:normal;mcf7_cell_line:normal;mcf-7_cells:normal
1553736_at	NM_144982	0.0305343511450382	0.0429325549763869	No	amniotic_fluid:normal;cd31+_cells:normal;cd49a+_cells:normal;head_and_neck_squamous_cell_carcinoma:tumor
1553739_at	NM_001570	0	0.00372218725070858	No	None
1553740_a_at	NM_001570	0.00763358778625954	0.0144387467175338	No	fetal_cartilage:normal
1553741_at	XR_040929	0	0.00469581570303434	No	None
1553743_at	NM_001127395	0	0.0450463475122811	No	None
1553746_a_at	XM_002343203	0	0.0268662495103069	No	None
1553747_at	NR_026664	0	0.00572958805466161	No	None
1553749_at	NM_144664	0.0381679389312977	0.106741107079922	No	chorion_villus_cells:normal;endometrial_endothelial_cell:normal;fallopian_tube_epithelium:normal;head_and_neck_epithelial_cells:tumor;head_and_neck_squamous_cell_carcinoma:tumor
1553750_a_at	NM_144664	0.0229007633587786	0.0361584918074559	No	fallopian_tube_epithelium:normal;sperm:normal;testes:normal
1553752_at	NM_080608	0	0.0148014594938264	No	None
1553755_at	NM_138454	0	0.00469581570303434	No	None
1553756_at	NR_026663	0	0	No	None
1553757_at	NM_001134435	0	0.0101609025241938	No	None
1553759_at	NM_153255	0	0.0187472382843588	No	None
1553761_at	NM_173566	0	0.00117896420976467	No	None
1553764_a_at	NM_032876	0.32824427480916	0.187111734287482	No	Many
1553765_a_at	NM_052904	0.0916030534351145	0.246842319205401	Yes	airway_epithelial_cells:normal;bronchial_epithelial_cells:normal;corpus_callosum:normal;fallopian_tube_epithelium:normal;glioma:tumor;midbrain:normal;nodose_nucleus:normal;pilocytic_astrocytoma:tumor;posterior_singulate:normal;primary_visual_cortex:normal;substantia_nigra:normal;subthalamic_nucleus:normal
1553768_a_at	NM_173674	0.0152671755725191	0.0566608479800664	No	chorion_villus_cells:normal;endometrial_endothelial_cell:normal
1553769_at	NM_001146172	0	0.00515890810832027	No	None
1553770_a_at	NM_001146172	0	0.0208013731436748	No	None
1553772_at	NM_001039547	0	0.00328426071669551	No	None
1553775_at	NA	0	0.00372218725070858	No	None
1553776_at	NM_152489	0.0152671755725191	0.0117947031856824	No	sperm:normal;testes:normal
1553778_at	NM_152559	0.00763358778625954	0.0141382254176279	No	airway_epithelial_cells:normal
1553780_at	NR_024396	0	0	No	None
1553781_at	NM_080660	0	0.0152245701115436	No	None
1553785_at	NM_152545	0	0.00431400351745711	No	None
1553787_at	NM_145013	0.0152671755725191	0.0186930122957084	No	alveolar_macrophages:normal;monocyte-derived_macrophage:normal
1553789_a_at	NM_058180	0.0229007633587786	0.0153198106325140	No	airway_epithelial_cells:normal;bronchial_epithelial_cells:normal;fallopian_tube_epithelium:normal
1553792_at	NM_015312	0	0.0147711083800146	No	None
1553793_a_at	NM_015312	0	0.0246656415299885	No	None
1553794_at	NM_001144033	0.0229007633587786	0.00372218725070858	No	airway_epithelial_cells:normal;bronchial_epithelial_cells:normal;fallopian_tube_epithelium:normal
1553796_at	NR_026832	0.129770992366412	0.176354400696003	No	corpus_callosum:normal;entorhinal_cortex_layer_ii_stellate_island_cells:normal;entorhinal_cortex:normal;glioma:tumor;hippocampus:normal;hypothalamus:normal;medulla:normal;midbrain:normal;nodose_nucleus:normal;postcentral_gyrus:normal;putamen:normal;spinal_cord:normal;substantia_nigra:normal;subthalamic_nucleus:normal;thalamus:normal;ventral_tegmental_area:normal;vestibular_nuclei_superior:normal
1553797_a_at	NR_026832	0.229007633587786	0.0724091472396395	No	Many
1553798_a_at	NM_001111038	0.0534351145038168	0.0291725616992299	No	airway_epithelial_cells:normal;bronchial_epithelial_cells:normal;fallopian_tube_epithelium:normal;neutrophils:normal;sperm:normal;stomach_cardiac:normal;testes:normal
1553799_at	NM_152647	0	0.0110102494257442	No	None
1553801_a_at	NM_080664	0.0152671755725191	0.0464462618205387	No	a549_cell_line:normal;mcf7_cell_line:normal
1553802_a_at	NM_005634	0	0.00798007641972985	No	None
1553803_at	NM_152343	0.33587786259542	0.436931765945169	Yes	Many
1553804_a_at	NM_152343	0.0152671755725191	0	No	sperm:normal;testes:normal
1553805_at	NR_026866	0	0	No	None
1553808_a_at	NM_145285	0.0916030534351145	0.0657788575682565	No	cecum:normal;colonic_mucosa:normal;colon:normal;colon:tumor;head_and_neck_epithelial_cells:normal;rectum_mucosa:normal;rectum_mucosa:tumor;saliva:normal;sigmoid_colon_mucosa:normal;spleen:normal;stomach_cardiac:normal;tongue_squamous_cells:normal
1553809_a_at	NM_153237	0.00763358778625954	0.0166760196595943	No	kidney:normal
1553810_a_at	NM_020890	0.00763358778625954	0.0114591761093232	No	head_and_neck_squamous_cell_carcinoma:tumor
1553811_at	NR_026661	0	0.0101344239592878	No	None
1553812_at	NM_001143986	0	0.0137096644743915	No	None
1553813_s_at	NM_001143986	0	0.00372218725070858	No	None
1553815_a_at	NM_152634	0	0	No	None
1553817_at	NA	0	0	No	None
1553818_x_at	NA	0	0	No	None
1553821_at	NM_001109662	0	0.00372218725070858	No	None
1553822_at	NM_153708	0.00763358778625954	0.0100111348838378	No	saliva:normal
1553823_a_at	NM_153708	0	0	No	None
1553826_a_at	NM_145270	0.00763358778625954	0.0069363575248203	No	cerebellum:normal
1553828_at	NM_152315	0.0687022900763359	0.0195193417878140	No	cecum:normal;colonic_mucosa:normal;colon:normal;colon:tumor;rectum_mucosa:normal;rectum_mucosa:tumor;rectum:normal;sigmoid_colon_mucosa:normal;sigmoid_colon_mucosa:tumor
1553829_at	NR_027252	0	0.00328426071669551	No	None
1553830_s_at	NA	0.00763358778625954	0.00572958805466161	No	stratagene_reference_rna:normal
1553831_at	NM_152426	0	0.00372218725070858	No	None
1553832_at	XR_041771	0	0.00372218725070858	No	None
1553834_at	NM_153264	0	0.00348807132477392	No	None
1553835_a_at	NM_153264	0	0.00348807132477392	No	None
1553837_at	NM_138575	0	0	No	None
1553838_at	NM_152543	0.0152671755725191	0.00372218725070858	No	sperm:normal;testes:normal
1553839_at	NM_001130726	0	0.00921515497793036	No	None
1553840_a_at	NM_001130726	0	0.0269344394662444	No	None
1553842_at	NM_153346	0.0152671755725191	0.0209662167502063	No	cd14+_cells:normal;platelets:normal
1553843_at	NM_153714	0	0	No	None
1553844_a_at	NM_153714	0.00763358778625954	0.00881655703338745	No	bronchial_epithelial_cells:normal
1553845_x_at	NM_153714	0	0.00572958805466161	No	None
1553846_at	NM_152719	0.00763358778625954	0.0119741901877905	No	testes:normal
1553847_a_at	NM_152719	0.0152671755725191	0.00790259882607084	No	sperm:normal;testes:normal
1553849_at	NM_145050	0	0	No	None
1553850_at	NR_026542	0	0.0063990925413198	No	None
1553851_at	NM_152323	0	0.00777735526628713	No	None
1553852_at	NM_015243	0.00763358778625954	0.0245513439364807	No	neutrophils:normal
1553856_s_at	NM_014499	0.0763358778625954	0.0641215210308133	No	blood:normal;cd3+_t_cells:normal;cd4+_cells:normal;gm15851_cells:normal;lymphocytes:normal;macaca_mulatta_blood:normal;neutrophils:normal;pbmc:normal;spleen:normal;tonsil:normal
1553857_at	NM_173588	0	0.00320032995207376	No	None
1553858_at	NM_024784	0.00763358778625954	0.0116586951872165	No	fallopian_tube_epithelium:normal
1553859_at	NM_004179	0	0.0111345309765195	No	None
1553860_at	NM_001143687	0	0	No	None
1553861_at	NM_152772	0	0.0444745110347861	No	None
1553863_at	NM_020945	0	0.00372218725070858	No	None
1553864_at	NM_153442	0.0534351145038168	0.169969676892789	No	medial_temporal_gyrus:normal;postcentral_gyrus:normal;posterior_singulate:normal;primary_visual_cortex:normal;substantia_nigra:normal;superior_frontal_gyrus:normal;vastus_lateralis:normal
1553865_a_at	NM_153442	0.0381679389312977	0.127279074285586	No	medial_temporal_gyrus:normal;postcentral_gyrus:normal;posterior_singulate:normal;primary_visual_cortex:normal;superior_frontal_gyrus:normal
1553868_a_at	NM_001145678	0	0	No	None
1553869_at	NM_144665	0	0.00901384877135711	No	None
1553871_at	NM_152771	0	0.00431400351745711	No	None
1553872_at	NM_152914	0	0	No	None
1553873_at	NM_153270	0.0229007633587786	0.0404824748255978	No	deltoid_muscle:normal;skeletal_muscle:normal;vastus_lateralis:normal
1553874_a_at	NM_032805	0	0.0152681385947655	No	None
1553875_s_at	NM_032805	0	0	No	None
1553876_at	NM_001017373	0	0.00372218725070858	No	None
1553878_at	NM_152413	0.00763358778625954	0.0186552642352936	No	testes:normal
1553879_a_at	NM_152413	0.00763358778625954	0.0110615077380566	No	testes:normal
1553880_at	NM_173541	0	0.00818388702780826	No	None
1553881_at	NR_026902	0	0.00799155720432987	No	None
1553882_at	NA	0	0.00744437450141716	No	None
1553883_at	NM_001080409	0	0.0112207686532034	No	None
1553885_x_at	NM_001080409	0	0.00893379404898863	No	None
1553886_at	NM_152389	0	0.0101609025241938	No	None
1553887_at	NM_173635	0.0152671755725191	0.00399411376806068	No	sperm:normal;testes:normal
1553888_at	NM_001144071	0	0.00572958805466161	No	None
1553889_at	NM_054030	0	0.00372218725070858	No	None
1553890_s_at	NM_145807	0	0.00328426071669551	No	None
1553891_at	NM_173484	0	0.00917022277887203	No	None
1553893_at	NM_173482	0.00763358778625954	0.00868992947109502	No	testes:normal
1553894_at	NM_144974	0.00763358778625954	0.0221484064522165	No	fallopian_tube_epithelium:normal
1553895_at	NM_173525	0	0.00600222716496373	No	None
1553898_a_at	NR_026929	0	0	No	None
1553900_s_at	NA	0.00763358778625954	0.00469581570303434	No	testes:normal
1553901_x_at	NM_052852	0	0.00656852143339101	No	None
1553905_at	NM_152632	0.0152671755725191	0.022395395270978	No	bronchial_epithelial_cells:normal;fallopian_tube_epithelium:normal
1553906_s_at	NM_173558	0.862595419847328	0.160872809818568	No	Many
1553907_a_at	NM_152596	0.0152671755725191	0.0123483353054343	No	sperm:normal;testes:normal
1553909_x_at	NM_001136123	0.106870229007634	0.340094481578968	Yes	cerebellum:normal;cerebral_cortex:normal;corpus_callosum:normal;hypothalamus:normal;medulla:normal;nodose_nucleus:normal;occipital_lobe:normal;ovary:normal;spinal_cord:normal;spleen:normal;subthalamic_nucleus:normal;thalamus:normal;ventral_tegmental_area:normal;vestibular_nuclei_superior:normal
1553910_at	NM_001143989	0.0152671755725191	0.0369383196424522	No	mcf7_cell_line:normal;sperm:normal
1553911_at	XR_078563	0.0152671755725191	0.0250979953432859	No	cerebellum:normal;fallopian_tube_epithelium:normal
1553912_at	XR_040705	0	0.00744437450141716	No	None
1553914_at	XR_017798	0	0	No	None
1553915_at	NA	0	0	No	None
1553917_at	NM_015040	0	0	No	None
1553918_at	NR_027272	0	0.0217592100360672	No	None
1553919_at	XR_041823	0	0	No	None
1553920_at	NM_001080551	0	0.0151700429921581	No	None
1553923_at	NM_001136506	0	0.00759620219608416	No	None
1553924_at	NR_002925	0.00763358778625954	0.0241204184965033	No	tongue_squamous_cells:normal
1553927_at	NM_145304	0	0	No	None
1553928_at	NM_153702	0.145038167938931	0.124658986267227	No	a549_cell_line:normal;adrenal_cortex:normal;airway_epithelial_cells:normal;alveolar_macrophages:normal;amniotic_fluid:normal;bronchial_epithelial_cells:normal;chorion_villus_cells:normal;colonic_mucosa:normal;endometrial_endothelial_cell:normal;endometrium:tumor;mcf7_cell_line:normal;monocyte-derived_dendritic_cells:normal;monocyte-derived_macrophage:normal;rectum_mucosa:normal;rectum_mucosa:tumo…
1553929_at	NM_133492	0.0152671755725191	0.0308984949863009	No	skin:normal;vulva:normal
1553930_at	NM_138327	0	0.00572958805466161	No	None
1553931_at	NM_145303	0	0	No	None
1553934_at	NR_027245	0	0.00883469570251284	No	None
1553935_at	NA	0.00763358778625954	0.0079916583285973	No	saliva:normal
1553936_a_at	NA	0	0	No	None
1553938_a_at	NM_001112724	0	0.00372218725070858	No	None
1553940_a_at	NM_144598	0	0.0201729143595737	No	None
1553943_at	XR_041088	0	0	No	None
1553944_at	NM_054024	0	0.00792568225522676	No	None
1553945_at	NM_145171	0	0	No	None
1553946_at	NM_053283	0.00763358778625954	0.0281043793670364	No	skin:normal
1553947_at	NM_058219	0	0.00868992947109502	No	None
1553949_at	NM_015232	0	0	No	None
1553952_at	NM_001039617	0.00763358778625954	0.00399411376806068	No	testes:normal
1553954_at	NM_144988	0.274809160305344	0.241818267593063	Yes	Many
1553955_at	NM_001135629	0.32824427480916	0.461901860861363	Yes	Many
1553956_at	NM_001044385	0.0458015267175573	0.115240028013127	No	a549_cell_line:normal;chorion_villus_cells:normal;endometrial_endothelial_cell:normal;head_and_neck_squamous_cell_carcinoma:tumor;jurkat_cells:normal;sperm:normal
1553957_at	NM_144976	0.00763358778625954	0.0158553585736558	No	breast_lobular_cells:tumor
1553959_a_at	NM_080605	0.473282442748092	0.246097363444552	Yes	Many
1553960_at	NM_001042632	0.152671755725191	0.301153984580014	Yes	adipose_tissue:normal;adrenal_cortex:normal;cd49a+_cells:normal;cervix:normal;chorion_villus_cells:normal;deltoid_muscle:normal;endometrium:normal;fetal_cartilage:normal;gingival_epithelium:normal;ovary:normal;penis:normal;posterior_singulate:normal;primary_visual_cortex:normal;skeletal_muscle:normal;skin:normal;synovial_membrane:normal;thyroid:normal;tongue_squamous_cells:normal;vastus_lateralis…
1553961_s_at	NM_001042632	0.00763358778625954	0.0377169352260804	No	adrenal_cortex:normal
1553962_s_at	NM_004040	0.206106870229008	0.399766086199766	Yes	Many
1553963_at	NM_004040	0	0	No	None
1553965_x_at	NM_004040	0	0	No	None
1553967_at	NA	0	0.00685016324259231	No	None
1553968_a_at	NA	0	0.108279874833172	No	None
1553970_s_at	NM_001807	0.0229007633587786	0.0667610968148387	No	airway_epithelial_cells:normal;bronchial_epithelial_cells:normal;pituitary_gland:normal
1553971_a_at	NM_178831	0.244274809160305	0.154788656411626	No	Many
1553972_a_at	NM_000071	0.183206106870229	0.271696663473798	Yes	cerebellum:normal;chorion_villus_cells:normal;corpus_callosum:normal;endometrial_endothelial_cell:normal;fallopian_tube:tumor;glioblastoma:tumor;glioma:tumor;hippocampus:normal;hypothalamus:normal;jurkat_cells:normal;liver:normal;liver:tumor;mcf7_cell_line:normal;mcf-7_cells:normal;nodose_nucleus:normal;omentum:tumor;ovary:tumor;peritoneum:tumor;pilocytic_astrocytoma:tumor;postcentral_gyrus:norma…
1553973_a_at	NM_205841	0	0.0258973026571670	No	None
1553974_at	NM_173793	0	0.00743189983146278	No	None
1553976_a_at	NM_015448	0.229007633587786	0.258316816455275	Yes	Many
1553977_a_at	NM_016593	0.0381679389312977	0.0638456477334146	No	liver:normal;parotid_gland:normal;rectum_mucosa:tumor;salivary_gland:normal;sigmoid_colon_mucosa:tumor
1553978_at	NM_001145783	0.152671755725191	0.144961633160079	No	airway_epithelial_cells:normal;alveolar_macrophages:normal;amniotic_fluid:normal;bronchial_epithelial_cells:normal;cd14+_cells:normal;chorion_villus_cells:normal;endometrial_endothelial_cell:normal;fallopian_tube_epithelium:normal;fallopian_tube:tumor;mcf7_cell_line:normal;mcf-7_cells:normal;monocyte-derived_dendritic_cells:normal;monocyte-derived_macrophage:normal;monocyte:normal;neutrophils:nor…
1553979_at	NA	0.541984732824427	0.269746859129908	Yes	Many
1553982_a_at	NM_177403	0.0229007633587786	0.0703263854172	No	alveolar_macrophages:normal;monocyte-derived_macrophage:normal;vulva:normal
1553983_at	NM_012145	0	0.0094509096423005	No	None
1553984_s_at	NM_012145	0.0458015267175573	0.0399494433365104	No	a549_cell_line:normal;jurkat_cells:normal;mcf7_cell_line:normal;mcf-7_cells:normal;pancreas:tumor;stratagene_reference_rna:normal
1553986_at	NM_152573	0.236641221374046	0.168090682933495	No	Many
1553987_at	NR_015404	0.00763358778625954	0.0127877700505653	No	cd3+_t_cells:normal
1553989_a_at	NM_001039362	0.0687022900763359	0.0730195297872662	No	amniotic_fluid:normal;endometrium:tumor;head_and_neck_epithelial_cells:normal;parotid_gland:normal;penis:normal;placenta:normal;salivary_gland:normal;skin:normal;vulva:normal
1553990_at	NM_182563	0.00763358778625954	0.0116388741266539	No	cerebellum:normal
1553991_s_at	NM_019086	0.0305343511450382	0.0396908223053258	No	fallopian_tube_epithelium:normal;head_and_neck_squamous_cell_carcinoma:tumor;rectum_mucosa:normal;thyroid:normal
1553992_s_at	NR_003108	0.00763358778625954	0.0203800187736355	No	fallopian_tube_epithelium:normal
1553993_s_at	NM_030973	0.358778625954198	0.409255302836471	Yes	Many
1553994_at	NM_002526	0.0763358778625954	0.091405881933956	No	a549_cell_line:normal;amniotic_fluid:normal;cd31+_cells:normal;cd49a+_cells:normal;chorion_villus_cells:normal;endometrial_endothelial_cell:normal;kidney:normal;pancreas:tumor;synovial_membrane:normal;tongue_squamous_cells:tumor
1553995_a_at	NM_002526	0.0534351145038168	0.0735110406771141	No	chorion_villus_cells:normal;endometrial_endothelial_cell:normal;fetal_cartilage:normal;pancreas:tumor;sigmoid_colon_mucosa:normal;sigmoid_colon_mucosa:tumor;stratagene_reference_rna:normal
1553997_a_at	NM_181718	0.221374045801527	0.0791288094541818	No	Many
1553998_at	NA	0.137404580152672	0.218349627541037	Yes	accumbens:normal;amygdala:normal;entorhinal_cortex:normal;frontal_lobe:normal;glioma:tumor;hippocampus:normal;hypothalamus:normal;occipital_lobe:normal;parietal_lobe:normal;pituitary_gland:normal;pituitary:tumor;postcentral_gyrus:normal;posterior_singulate:normal;primary_visual_cortex:normal;putamen:normal;superior_frontal_gyrus:normal;temporal_lobe:normal;vestibular_nuclei_superior:normal
1554001_at	NM_001005207	0.0458015267175573	0.0413761667832102	No	bronchial_epithelial_cells:normal;fallopian_tube_epithelium:normal;mcf7_cell_line:normal;mcf-7_cells:normal;sperm:normal;testes:normal
1554003_at	NM_001080479	0.0229007633587786	0.08664388898506	No	alveolar_macrophages:normal;bronchial_epithelial_cells:normal;head_and_neck_epithelial_cells:normal
1554004_a_at	NM_001080479	0.0610687022900763	0.100654747425902	No	a549_cell_line:normal;adrenal_cortex:normal;airway_epithelial_cells:normal;alveolar_macrophages:normal;amniotic_fluid:normal;bronchial_epithelial_cells:normal;kidney:normal;kidney:tumor
1554006_a_at	NM_001015002	0.0381679389312977	0.0372521260537705	No	colonic_mucosa:normal;mcf7_cell_line:normal;mcf-7_cells:normal;rectum_mucosa:tumor;sigmoid_colon_mucosa:tumor
1554007_at	NA	0.458015267175573	0.213440900589113	Yes	Many
1554008_at	NM_003999	0.0458015267175573	0.0627349013509182	No	cd31+_cells:normal;cd49a+_cells:normal;chorion_villus_cells:normal;endometrial_endothelial_cell:normal;fetal_cartilage:normal;head_and_neck_epithelial_cells:tumor
1554010_at	NM_001543	0.00763358778625954	0.00394357441915431	No	platelets:normal
1554012_at	NM_178565	0.0458015267175573	0.141691906963939	No	dorsal_root_ganglia:normal;occipital_lobe:normal;placenta:normal;postcentral_gyrus:normal;primary_visual_cortex:normal;superior_frontal_gyrus:normal
1554014_at	NM_001042572	0.0610687022900763	0.118865598484722	No	amniotic_fluid:normal;cd31+_cells:normal;cd49a+_cells:normal;cd4+_cells:normal;fetal_cartilage:normal;neutrophils:normal;sperm:normal;thyroid:normal
1554015_a_at	NM_001042572	0.0152671755725191	0.0434024768970178	No	neutrophils:normal;sperm:normal
1554016_a_at	NM_024598	0	0.00888109535902885	No	None
1554017_at	NM_178314	0	0.00328426071669551	No	None
1554018_at	NM_001005340	0.137404580152672	0.131307426051060	No	alveolar_macrophages:normal;amniotic_fluid:normal;cervix:tumor;endometrial_endothelial_cell:normal;fallopian_tube:tumor;head_and_neck_epithelial_cells:tumor;head_and_neck_squamous_cell_carcinoma:tumor;kidney:tumor;lung:tumor;monocyte-derived_dendritic_cells:normal;monocyte-derived_macrophage:normal;omentum:tumor;penis:normal;skin:normal;synovial_membrane:normal;tongue_squamous_cells:tumor;uterus:…
1554019_s_at	NM_001083535	0.0152671755725191	0.0186070186016320	No	fallopian_tube_epithelium:normal;head_and_neck_squamous_cell_carcinoma:tumor
1554020_at	NM_001003398	0.0381679389312977	0.0437342110237854	No	fallopian_tube_epithelium:normal;fallopian_tube:tumor;head_and_neck_squamous_cell_carcinoma:tumor;jurkat_cells:normal;platelets:normal
1554021_a_at	NM_006956	0.160305343511450	0.174169356099889	No	airway_epithelial_cells:normal;breast:normal;bronchial_epithelial_cells:normal;cd14+_cells:normal;cd3+_t_cells:normal;colon:tumor;fallopian_tube:tumor;fetal_cartilage:normal;glioblastoma:tumor;kidney:tumor;mcf7_cell_line:normal;omentum:tumor;ovary:tumor;pbmc:normal;peritoneum:tumor;pilocytic_astrocytoma:tumor;placenta:normal;sigmoid_colon_mucosa:normal;spleen:normal;uterus:tumor;vulva:normal
1554022_at	NM_144719	0.00763358778625954	0.0235760835045346	No	airway_epithelial_cells:normal
1554023_s_at	NM_144719	0	0.00515890810832027	No	None
1554026_a_at	NM_012334	0.0229007633587786	0.0454351650027911	No	cd31+_cells:normal;chorion_villus_cells:normal;endometrial_endothelial_cell:normal
1554027_a_at	NM_001098484	0.00763358778625954	0.0421067524436202	No	kidney:normal
1554029_a_at	NM_014639	0.00763358778625954	0.0605517507031816	No	chorion_villus_cells:normal
1554030_at	NM_000046	0	0	No	None
1554032_at	NM_000046	0	0	No	None
1554033_at	NM_018027	0	0	No	None
1554034_a_at	NM_018027	0.00763358778625954	0.0142921205053670	No	sperm:normal
1554036_at	NM_001164313	0.0534351145038168	0.0598157661536569	No	amniotic_fluid:normal;cd31+_cells:normal;cd4+_cells:normal;chorion_villus_cells:normal;head_and_neck_squamous_cell_carcinoma:tumor;lymphocytes:normal;monocyte:normal
1554037_a_at	NM_001164313	0.0229007633587786	0.0368785991409014	No	cd31+_cells:normal;chorion_villus_cells:normal;monocyte:normal
1554038_at	NM_018078	0.0152671755725191	0.0258159634659086	No	sperm:normal;testes:normal
1554039_at	NM_001102366	0	0.0189691196618007	No	None
1554041_at	NM_080739	0.00763358778625954	0.00841800295374292	No	testes:normal
1554042_s_at	NM_080739	0.0152671755725191	0.00310510764785123	No	sperm:normal;testes:normal
1554043_a_at	NA	0	0.0162276141055038	No	None
1554044_a_at	NM_178817	0.0229007633587786	0.0428093838834967	No	adipose_tissue:normal;adrenal_cortex:normal;omental_adipose_tissue:normal
1554045_at	NM_006965	0.0152671755725191	0.0111412984160169	No	amniotic_fluid:normal;sperm:normal
1554047_at	NM_005783	0.00763358778625954	0.0142824343911522	No	head_and_neck_squamous_cell_carcinoma:tumor
1554049_s_at	NM_015726	0	0.0094517753053702	No	None
1554050_at	NM_001009568	0	0.0105646547036153	No	None
1554052_at	NM_016284	0.0381679389312977	0.0915227006575411	No	a549_cell_line:normal;jurkat_cells:normal;rectum_mucosa:tumor;sigmoid_colon_mucosa:tumor;stratagene_reference_rna:normal
1554053_at	NM_006415	0.0152671755725191	0.03560375959568	No	amniotic_fluid:normal;sperm:normal
1554057_at	NR_027023	0.0152671755725191	0.0293634178807839	No	breast_lobular_cells:tumor;sperm:normal
1554059_at	NM_006515	0.00763358778625954	0.0324490401789998	No	head_and_neck_epithelial_cells:normal
1554060_s_at	NM_006515	0	0.0161786494725125	No	None
1554062_at	NM_001141919	0.106870229007634	0.0937264979070577	No	adipose_tissue:normal;gingival_epithelium:normal;head_and_neck_epithelial_cells:normal;head_and_neck_epithelial_cells:tumor;head_and_neck_squamous_cell_carcinoma:tumor;penis:normal;skin:normal;synovial_membrane:normal;tongue_squamous_cells:normal;tongue_squamous_cells:tumor;tonsil_epithelium:normal;urethra:normal;uterus:tumor;vulva:normal
1554063_at	NM_032847	0	0.0105723504933009	No	None
1554065_at	NM_001011703	0	0	No	None
1554067_at	NM_152440	0.083969465648855	0.192820213179235	No	cd3+_t_cells:normal;cd4+_cells:normal;fallopian_tube_epithelium:normal;gm15851_cells:normal;head_and_neck_squamous_cell_carcinoma:tumor;jurkat_cells:normal;liver:tumor;pilocytic_astrocytoma:tumor;posterior_singulate:normal;primary_visual_cortex:normal;synovial_membrane:normal
1554068_s_at	NM_152440	0	0.0094517753053702	No	None
1554069_at	NM_001006943	0	0	No	None
1554071_at	NM_181645	0	0.0163457676510866	No	None
1554072_s_at	NM_181645	0.00763358778625954	0.0188176398085271	No	fallopian_tube_epithelium:normal
1554074_s_at	NM_144990	0.0152671755725191	0	No	sperm:normal;testes:normal
1554076_s_at	NM_174926	0	0.00700644796740409	No	None
1554077_a_at	NM_024587	0.0229007633587786	0.0521980237225866	No	liver:normal;sperm:normal;testes:normal
1554078_s_at	NM_001135110	0.938931297709924	0.21163557258634	Yes	Many
1554079_at	NM_198516	0.221374045801527	0.300706613924074	Yes	Many
1554080_at	NM_005444	0.0305343511450382	0.0978029894057737	No	chorion_villus_cells:normal;jurkat_cells:normal;monocyte-derived_macrophage:normal;posterior_singulate:normal
1554082_a_at	NM_024654	0	0.0094517753053702	No	None
1554084_a_at	NM_024654	0	0.0080361907681657	No	None
1554085_at	NM_175066	0	0.00572958805466161	No	None
1554086_at	NM_006322	0	0.0180974104607017	No	None
1554089_s_at	NA	0.770992366412214	0.385161613733475	Yes	Many
1554091_a_at	NM_001039661	0	0	No	None
1554093_a_at	NM_006049	0	0.0122753304267233	No	None
1554094_at	NM_001249	0	0.0320637682764991	No	None
1554095_at	NM_053043	0.00763358778625954	0.0202346174245606	No	amniotic_fluid:normal
1554096_a_at	NM_053043	0	0.0326976649812381	No	None
1554097_a_at	NR_027054	0.00763358778625954	0.03814292233019	No	chorion_villus_cells:normal
1554098_at	NM_001010862	0	0	No	None
1554099_a_at	NM_001010862	0	0.0117022636704384	No	None
1554101_a_at	NM_001079669	0.00763358778625954	0.0829520869930706	No	jurkat_cells:normal
1554102_a_at	NM_001079669	0	0.0644036996743601	No	None
1554103_at	NA	0	0.00798007641972985	No	None
1554105_at	NM_032508	0	0	No	None
1554106_at	NM_001099273	0.0763358778625954	0.164634798815276	No	breast_ductal_cells:normal;breast_lobular_cells:normal;fallopian_tube_epithelium:normal;fallopian_tube:tumor;liver:tumor;lung:normal;peritoneum:tumor;rectum_mucosa:normal;sigmoid_colon_mucosa:normal;stomach_cardiac:normal
1554108_at	NA	0.00763358778625954	0.0213649367108885	No	fallopian_tube_epithelium:normal
1554110_at	NM_022842	0.00763358778625954	0.0163173726363076	No	alveolar_macrophages:normal
1554112_a_at	NM_001142610	0.0152671755725191	0.0379553241589669	No	sperm:normal;testes:normal
1554113_a_at	NM_001039960	0.00763358778625954	0.0296513967149353	No	pituitary:tumor
1554114_s_at	NM_033389	0.00763358778625954	0.0179913774242662	No	neutrophils:normal
1554115_at	NM_001102609	0.00763358778625954	0.00638936836454674	No	sperm:normal
1554116_s_at	NM_020367	0	0.0495162510226186	No	None
1554117_at	NM_178499	0.0152671755725191	0	No	airway_epithelial_cells:normal;bronchial_epithelial_cells:normal
1554119_at	NM_024598	0	0	No	None
1554121_at	NM_016142	0	0.0109902178155421	No	None
1554122_a_at	NM_016142	0	0.008762941813446	No	None
1554125_a_at	NM_001164238	0	0.00372218725070858	No	None
1554126_at	NM_001031679	0.267175572519084	0.457336352887405	Yes	Many
1554127_s_at	NM_001031679	0.0687022900763359	0.129488306283225	No	adipose_tissue:normal;cervix:normal;chorion_villus_cells:normal;endometrial_endothelial_cell:normal;myometrium:normal;skeletal_muscle:normal;urethra:normal;vagina:normal;vastus_lateralis:normal
1554128_at	NM_001018082	0.00763358778625954	0.0420144654104186	No	platelets:normal
1554129_a_at	NM_001018082	0	0.0140509991835739	No	None
1554131_at	NM_018999	0	0.0124254304620359	No	None
1554132_a_at	NM_018999	0.0152671755725191	0.108832804808243	No	dorsal_root_ganglia:normal;postcentral_gyrus:normal
1554133_at	NM_001042417	0	0.0199101829780105	No	None
1554140_at	NM_024763	0.0534351145038168	0.0229270677641618	No	airway_epithelial_cells:normal;bronchial_epithelial_cells:normal;cd49a+_cells:normal;fallopian_tube_epithelium:normal;sperm:normal;testes:normal;thyroid:normal
1554141_s_at	NM_024763	0.0381679389312977	0.0257357917107542	No	airway_epithelial_cells:normal;bronchial_epithelial_cells:normal;fallopian_tube_epithelium:normal;sperm:normal;testes:normal
1554142_at	NR_003365	0	0.00770595709884658	No	None
1554143_a_at	NR_003365	0	0.0348397678371393	No	None
1554145_a_at	NM_001135629	0.00763358778625954	0.0252000386878188	No	neutrophils:normal
1554147_s_at	NM_033364	0.0458015267175573	0.0253559929933472	No	airway_epithelial_cells:normal;bronchial_epithelial_cells:normal;fallopian_tube_epithelium:normal;sperm:normal;spleen:normal;testes:normal
1554148_a_at	NM_004733	0.00763358778625954	0.0258056195459860	No	endometrial_endothelial_cell:normal
1554149_at	NM_001040181	0.893129770992366	0.170376605223511	No	Many
1554151_at	NM_001003941	0	0	No	None
1554152_a_at	NM_001003941	0	0.0516424783817487	No	None
1554153_a_at	NM_001101802	0.00763358778625954	0.00888109535902885	No	neutrophils:normal
1554154_at	NM_001135589	0.0534351145038168	0.170042118587435	No	blood:normal;bone_marrow:normal;cd14+_cells:normal;cd3+_t_cells:normal;lung:normal;spleen:normal;tonsil:normal
1554155_at	NM_024596	0.00763358778625954	0.0252298564399128	No	jurkat_cells:normal
1554156_a_at	NM_130896	0	0.00793650793650794	No	None
1554157_a_at	NM_130896	0	0	No	None
1554158_at	NM_001161482	0	0.0245894879420208	No	None
1554159_a_at	NM_001161482	0	0.0327567185497081	No	None
1554160_a_at	NM_017908	0	0	No	None
1554161_at	NM_004277	0.0152671755725191	0.096599216099688	No	fallopian_tube_epithelium:normal;posterior_singulate:normal
1554163_at	NM_057179	0	0.00594916870840857	No	None
1554165_at	NM_014661	0	0.00699437221611661	No	None
1554167_a_at	NM_001002296	0.603053435114504	0.376231602446709	Yes	Many
1554168_a_at	NM_001024666	0.6793893129771	0.258346520330311	Yes	Many
1554170_a_at	NM_203397	0	0.00469581570303434	No	None
1554171_at	NM_005096	0.0229007633587786	0.056059140661957	No	medial_temporal_gyrus:normal;posterior_singulate:normal;primary_visual_cortex:normal
1554172_a_at	NM_005096	0	0	No	None
1554173_at	NM_174892	0	0.0257952880817984	No	None
1554175_at	NM_174892	0.0152671755725191	0.0314328519443381	No	cd14+_cells:normal;neutrophils:normal
1554176_a_at	NM_173657	0.0229007633587786	0.0196625184393606	No	fallopian_tube_epithelium:normal;head_and_neck_squamous_cell_carcinoma:tumor;thyroid:normal
1554177_a_at	NM_001003803	0	0.00972297599018069	No	None
1554178_a_at	NM_173822	0.083969465648855	0.251026798244214	Yes	blood:normal;cd14+_cells:normal;cd3+_t_cells:normal;cerebellum:normal;colonic_mucosa:normal;fallopian_tube_epithelium:normal;head_and_neck_squamous_cell_carcinoma:tumor;neutrophils:normal;parietal_lobe:normal;posterior_singulate:normal;primary_visual_cortex:normal
1554179_s_at	NM_023946	0.0610687022900763	0.0593647503570156	No	cervix:normal;cervix:tumor;gingival_epithelium:normal;head_and_neck_epithelial_cells:normal;penis:normal;skin:normal;tonsil:normal;vulva:normal
1554181_at	NM_152760	0.0229007633587786	0.0924605428093676	No	entorhinal_cortex:normal;postcentral_gyrus:normal;superior_frontal_gyrus:normal
1554182_at	NA	0.0458015267175573	0.0814713692942469	No	breast_ductal_cells:normal;cerebellum:normal;fallopian_tube_epithelium:normal;stomach_cardiac:normal;stomach:normal;testes:normal
1554183_s_at	NA	0	0.00431400351745711	No	None
1554185_at	XR_040102	0	0	No	None
1554187_at	XR_040102	0	0	No	None
1554188_at	NM_198498	0	0	No	None
1554190_s_at	NM_024889	0.0305343511450382	0.0340820573254505	No	airway_epithelial_cells:normal;bronchial_epithelial_cells:normal;fallopian_tube_epithelium:normal;parotid_gland:normal
1554192_s_at	NM_152544	0	0	No	None
1554193_s_at	NM_024641	0	0.0149940192738822	No	None
1554194_at	NA	0.0152671755725191	0.0109707906624403	No	sperm:normal;testes:normal
1554195_a_at	NM_206966	0.0458015267175573	0.0378077407917658	No	parotid_gland:normal;penis:normal;salivary_gland:normal;skin:normal;testes:normal;vulva:normal
1554196_at	NM_182575	0.0152671755725191	0.0140953254633933	No	sperm:normal;testes:normal
1554198_at	NM_001159597	0	0.0100435915721187	No	None
1554199_at	NM_002848	0	0.0115815254026030	No	None
1554201_at	NM_145200	0.534351145038168	0.313647605590445	Yes	Many
1554202_x_at	NM_145200	0.50381679389313	0.285956393708139	Yes	Many
1554203_at	NR_027021	0	0.0094517753053702	No	None
1554205_s_at	NM_138468	0	0.0110102494257442	No	None
1554206_at	NM_018196	0	0.0173882832418781	No	None
1554208_at	NM_152513	0	0.0188901278675284	No	None
1554210_at	NM_203303	0.00763358778625954	0.0060651151310208	No	testes:normal
1554212_s_at	NM_020697	0	0.0138150175010905	No	None
1554213_at	NM_014629	0.0152671755725191	0.0801572880303731	No	dorsal_root_ganglia:normal;trigeminal_ganglia:normal
1554214_at	NA	0	0	No	None
1554216_at	NM_017667	0	0.00372218725070858	No	None
1554217_a_at	NM_017667	0	0.0254803623018929	No	None
1554219_at	NA	0.0152671755725191	0.0338340351421324	No	cd4+_cells:normal;vastus_lateralis:normal
1554220_a_at	NA	0	0.00572958805466161	No	None
1554222_at	XR_041434	0	0.0141475910084045	No	None
1554224_at	NA	0	0	No	None
1554225_a_at	NA	0	0.00372218725070858	No	None
1554228_a_at	NR_027071	0	0	No	None
1554229_at	NM_153607	0.0152671755725191	0.0186358699196806	No	macaca_mulatta_blood:normal;neutrophils:normal
1554231_a_at	NM_145756	0	0.00798007641972985	No	None
1554232_a_at	NA	0	0	No	None
1554233_at	NM_178540	0	0.00572958805466161	No	None
1554234_at	NM_031303	0.0152671755725191	0.0188363386479026	No	airway_epithelial_cells:normal;bronchial_epithelial_cells:normal
1554235_at	NM_001127384	0	0	No	None
1554237_at	NM_006642	0.0152671755725191	0.0498015589255219	No	alveolar_macrophages:normal;fallopian_tube_epithelium:normal
1554239_s_at	NM_175907	0	0.00699437221611661	No	None
1554240_a_at	NM_001114380	0.145038167938931	0.140498606512619	No	alveolar_macrophages:normal;blood:normal;bone_marrow:normal;cd14+_cells:normal;cd3+_t_cells:normal;cd4+_cells:normal;gm15851_cells:normal;jurkat_cells:normal;lung:normal;lung:tumor;lymphocytes:normal;macaca_mulatta_blood:normal;monocyte-derived_dendritic_cells:normal;monocyte-derived_macrophage:normal;monocyte:normal;neutrophils:normal;pbmc:normal;spleen:normal;tonsil:normal
1554241_at	NM_001135058	0.870229007633588	0.302367054695986	Yes	Many
1554242_a_at	NM_001135058	0.0610687022900763	0.0861223100733478	No	a549_cell_line:normal;accumbens:normal;cd49a+_cells:normal;endometrial_endothelial_cell:normal;gm15851_cells:normal;jurkat_cells:normal;mcf7_cell_line:normal;putamen:normal
1554245_x_at	NA	0.00763358778625954	0.00913160447565842	No	parotid_gland:normal
1554246_at	NM_182517	0.0610687022900763	0.0615746581417221	No	colonic_mucosa:normal;colon:normal;pancreas:tumor;rectum_mucosa:normal;rectum_mucosa:tumor;sigmoid_colon_mucosa:normal;sigmoid_colon_mucosa:tumor;stomach:normal
1554248_at	NM_001014972	0.0152671755725191	0.0354123738134006	No	monocyte:normal;neutrophils:normal
1554249_a_at	NM_001014972	0.0229007633587786	0.0551511015006184	No	breast_ductal_cells:normal;breast_lobular_cells:normal;breast_lobular_cells:tumor
1554250_s_at	NM_198924	0.0458015267175573	0.112719348566506	No	cd3+_t_cells:normal;cd4+_cells:normal;lymphocytes:normal;monocyte:normal;pbmc:normal;spleen:normal
1554251_at	NM_016287	0.00763358778625954	0.0179914340570395	No	fallopian_tube_epithelium:normal
1554252_a_at	NM_178842	0.0381679389312977	0.0644818506150536	No	gingival_epithelium:normal;head_and_neck_squamous_cell_carcinoma:tumor;penis:normal;skin:normal;vulva:normal
1554253_a_at	NM_178842	0.0610687022900763	0.0661557691205005	No	gingival_epithelium:normal;head_and_neck_epithelial_cells:normal;head_and_neck_epithelial_cells:tumor;head_and_neck_squamous_cell_carcinoma:tumor;penis:normal;skin:normal;tonsil_epithelium:normal;vulva:normal
1554256_a_at	NM_014801	0	0.033371635845087	No	None
1554258_a_at	NM_033105	0.0229007633587786	0.00915106372403431	No	alveolar_macrophages:normal;sperm:normal;testes:normal
1554259_at	NM_001145638	0	0.00469581570303434	No	None
1554260_a_at	NM_015030	0.160305343511450	0.303296716502924	Yes	cerebral_cortex:normal;colonic_mucosa:normal;colon:normal;corpus_callosum:normal;hippocampus:normal;jurkat_cells:normal;lymphocytes:normal;medulla:normal;neutrophils:normal;nodose_nucleus:normal;postcentral_gyrus:normal;rectum_mucosa:normal;sigmoid_colon_mucosa:normal;sigmoid_colon_mucosa:tumor;spinal_cord:normal;substantia_nigra:normal;subthalamic_nucleus:normal;thalamus:normal;trigeminal_gangli…
1554261_at	XM_001717454	0	0.00572958805466161	No	None
1554262_s_at	XM_001717454	0	0	No	None
1554264_at	NM_001098525	0	0.00572958805466161	No	None
1554266_at	NA	0.00763358778625954	0.0192048805134532	No	fallopian_tube_epithelium:normal
1554268_at	NM_024848	0	0	No	None
1554271_a_at	NM_001127181	0.0381679389312977	0.0625178919875235	No	cd31+_cells:normal;gm15851_cells:normal;jurkat_cells:normal;mcf7_cell_line:normal;mcf-7_cells:normal
1554272_at	NM_001130140	0	0.00572958805466161	No	None
1554273_a_at	NM_001130140	0	0.0448376922124379	No	None
1554274_a_at	NM_001161330	0.00763358778625954	0.00770595709884658	No	cd31+_cells:normal
1554276_at	NM_014706	0	0.00699437221611661	No	None
1554277_s_at	NM_020937	0	0.0228873204588784	No	None
1554279_a_at	NM_024917	0	0	No	None
1554280_a_at	NM_152786	0.0152671755725191	0.0107895812207045	No	sperm:normal;testes:normal
1554281_at	NA	0	0	No	None
1554283_at	NM_012118	0.0229007633587786	0.0352522847847553	No	fallopian_tube_epithelium:normal;head_and_neck_squamous_cell_carcinoma:tumor;thyroid:normal
1554285_at	NM_032782	0.0381679389312977	0.0261297172706781	No	alveolar_macrophages:normal;cd14+_cells:normal;monocyte-derived_dendritic_cells:normal;monocyte-derived_macrophage:normal;pbmc:normal
1554286_at	NR_024372	0.0152671755725191	0.0113510491929536	No	sperm:normal;testes:normal
1554287_at	NM_033017	0.00763358778625954	0.0404063318618079	No	breast_lobular_cells:tumor
1554288_at	NM_001135051	0.00763358778625954	0.0110102494257442	No	sperm:normal
1554290_at	NM_014606	0.00763358778625954	0.0152704637235756	No	head_and_neck_squamous_cell_carcinoma:tumor
1554291_at	NM_001006947	0	0.00972297599018069	No	None
1554292_a_at	NM_001006947	0.00763358778625954	0.0258825154368641	No	fetal_cartilage:normal
1554293_at	NM_173500	0.00763358778625954	0.053177797090543	No	head_and_neck_squamous_cell_carcinoma:tumor
1554294_s_at	NM_173500	0	0.0140935936320285	No	None
1554295_x_at	NM_173500	0.00763358778625954	0.0155172243696548	No	testes:normal
1554296_at	NM_000103	0.00763358778625954	0.0176065733026361	No	placenta:normal
1554298_a_at	NM_178824	0.0229007633587786	0.0113083757335737	No	airway_epithelial_cells:normal;bronchial_epithelial_cells:normal;fallopian_tube_epithelium:normal
1554299_at	NM_178864	0	0.0397296843426583	No	None
1554300_a_at	NM_001139456	0	0.0238705669985852	No	None
1554301_at	XM_934971	0	0	No	None
1554302_s_at	XM_934971	0	0.00372218725070858	No	None
1554303_at	NM_001024074	0	0	No	None
1554305_at	NA	0	0.00328426071669551	No	None
1554306_at	NM_002221	0.0152671755725191	0.140547250417456	No	lymphocytes:normal;tonsil:normal
1554307_at	XR_040314	0	0.0042815468291762	No	None
1554308_s_at	NM_000807	0.0152671755725191	0.059721678562252	No	posterior_singulate:normal;primary_visual_cortex:normal
1554309_at	NM_003760	0.0381679389312977	0.0512370225811152	No	cd31+_cells:normal;cd49a+_cells:normal;macaca_mulatta_blood:normal;sperm:normal;testes:normal
1554310_a_at	NM_003760	0.0152671755725191	0.0168766346013171	No	sperm:normal;testes:normal
1554311_a_at	NM_003170	0	0.0225380276809828	No	None
1554312_at	NM_001160223	0	0	No	None
1554314_at	NM_001145652	0.00763358778625954	0.0292661661712221	No	mcf7_cell_line:normal
1554316_at	NM_012088	0	0.0112888553358876	No	None
1554317_s_at	NM_152307	0	0	No	None
1554318_at	NR_003602	0.0229007633587786	0.0262498751167961	No	bronchial_epithelial_cells:normal;sperm:normal;testes:normal
1554319_at	NM_004755	0.00763358778625954	0.0264298035672312	No	head_and_neck_squamous_cell_carcinoma:tumor
1554321_a_at	NM_021100	0.00763358778625954	0.0250234154188058	No	mcf-7_cells:normal
1554322_a_at	NM_006037	0.00763358778625954	0.0156424191784871	No	neutrophils:normal
1554324_s_at	NM_001012665	0.00763358778625954	0.0114989234146066	No	fallopian_tube_epithelium:normal
1554325_at	NM_004946	0	0	No	None
1554327_a_at	NM_001159772	0.0610687022900763	0.0517047086938626	No	colonic_mucosa:normal;colon:normal;mcf-7_cells:normal;neutrophils:normal;rectum_mucosa:normal;rectum_mucosa:tumor;sigmoid_colon_mucosa:normal;sigmoid_colon_mucosa:tumor
1554328_at	NM_178509	0	0.00700644796740409	No	None
1554329_x_at	NM_178509	0	0.00515890810832027	No	None
1554331_a_at	NM_001006939	0.0152671755725191	0.00413181652920219	No	airway_epithelial_cells:normal;bronchial_epithelial_cells:normal
1554332_a_at	NR_024470	0.0152671755725191	0.0161239600525895	No	parotid_gland:normal;salivary_gland:normal
1554333_at	NM_001130182	0.0687022900763359	0.148195964523678	No	airway_epithelial_cells:normal;amniotic_fluid:normal;bronchial_epithelial_cells:normal;cd49a+_cells:normal;mcf7_cell_line:normal;skeletal_muscle:normal;sperm:normal;testes:normal;vastus_lateralis:normal
1554334_a_at	NM_001130182	0.122137404580153	0.161882410078691	No	airway_epithelial_cells:normal;amniotic_fluid:normal;bone_marrow:normal;breast_stroma:tumor;bronchial_epithelial_cells:normal;cd31+_cells:normal;cd49a+_cells:normal;deltoid_muscle:normal;entorhinal_cortex:normal;mcf7_cell_line:normal;postcentral_gyrus:normal;skeletal_muscle:normal;sperm:normal;superior_frontal_gyrus:normal;testes:normal;vastus_lateralis:normal
1554335_at	NM_013385	0.0152671755725191	0.0450553068368187	No	lymphocytes:normal;neutrophils:normal
1554337_at	NM_014808	0	0.00744437450141716	No	None
1554339_a_at	NM_031431	0.0229007633587786	0.0494519388866156	No	rectum_mucosa:tumor;sigmoid_colon_mucosa:normal;sigmoid_colon_mucosa:tumor
1554340_a_at	NM_198545	0	0.00770595709884658	No	None
1554341_a_at	NM_133636	0	0.0094517753053702	No	None
1554342_s_at	NM_133636	0	0.0094517753053702	No	None
1554343_a_at	NM_012108	0.00763358778625954	0.051789379353383	No	gm15851_cells:normal
1554344_s_at	NA	0.526717557251908	0.237284273579349	Yes	Many
1554345_a_at	NM_017676	0.0152671755725191	0.0498302442450571	No	cd4+_cells:normal;monocyte-derived_macrophage:normal
1554346_at	NM_006578	0	0.00431400351745711	No	None
1554348_s_at	NM_080656	0	0	No	None
1554349_at	NM_033276	0	0.00372218725070858	No	None
1554351_a_at	NM_001031800	0.122137404580153	0.111525008912831	No	a549_cell_line:normal;alveolar_macrophages:normal;cervix:tumor;chorion_villus_cells:normal;fallopian_tube:tumor;fetal_cartilage:normal;gm15851_cells:normal;jurkat_cells:normal;mcf-7_cells:normal;monocyte-derived_dendritic_cells:normal;pbmc:normal;rectum_mucosa:normal;rectum_mucosa:tumor;sigmoid_colon_mucosa:normal;sigmoid_colon_mucosa:tumor;uterus:tumor
1554352_s_at	NM_001144823	0.0229007633587786	0.096263766092939	No	cd31+_cells:normal;gm15851_cells:normal;macaca_mulatta_blood:normal
1554354_at	NM_170601	0	0.00515890810832027	No	None
1554355_a_at	NM_170601	0	0.0140953254633933	No	None
1554356_at	NM_032336	0	0.00372218725070858	No	None
1554360_at	NM_014824	0.0152671755725191	0.0609667528905469	No	neutrophils:normal;primary_visual_cortex:normal
1554362_at	NM_017589	0	0.00706816687606375	No	None
1554364_at	NM_001161725	0.00763358778625954	0.00328426071669551	No	sperm:normal
1554365_a_at	NM_001161725	0.259541984732824	0.169517694535996	No	Many
1554367_at	NM_001001412	0	0.00372218725070858	No	None
1554368_at	NM_001002006	0.0152671755725191	0.00572958805466161	No	sperm:normal;testes:normal
1554371_at	NM_001076780	0	0.00770595709884658	No	None
1554372_at	NA	0	0.00900981922049146	No	None
1554374_at	NA	0	0.00117896420976467	No	None
1554375_a_at	NM_005123	0.0534351145038168	0.0616089189262256	No	adrenal_cortex:normal;colonic_mucosa:normal;kidney:normal;kidney:tumor;liver:normal;liver:tumor;ovary:normal
1554376_s_at	NM_014241	0.00763358778625954	0.0228453367626626	No	tongue_squamous_cells:tumor
1554377_a_at	NM_033401	0.0534351145038168	0.168653975394226	No	corpus_callosum:normal;medulla:normal;midbrain:normal;nodose_nucleus:normal;spinal_cord:normal;substantia_nigra:normal;subthalamic_nucleus:normal
1554378_a_at	NM_005020	0	0.00255733523016162	No	None
1554379_a_at	NM_001126240	0	0.00469581570303434	No	None
1554380_at	NM_001146003	0	0.00638936836454674	No	None
1554382_at	XR_041194	0	0.00310510764785124	No	None
1554383_a_at	NM_012288	0.00763358778625954	0.0203345715485517	No	testes:normal
1554384_at	NM_007365	0	0	No	None
1554385_a_at	NM_007365	0.00763358778625954	0.0484839276224939	No	neutrophils:normal
1554386_at	NM_001008693	0	0.00915904062949452	No	None
1554388_at	NM_016226	0	0.00117896420976467	No	None
1554390_s_at	NM_001005386	0.274809160305344	0.38938799388635	Yes	Many
1554391_at	NM_013254	0	0.00133857882140214	No	None
1554393_a_at	NM_052998	0.00763358778625954	0.102972292072877	No	testes:normal
1554394_at	NM_006157	0	0.00572958805466161	No	None
1554396_at	NM_001040697	0.00763358778625954	0.0320438161541531	No	bone_marrow:normal
1554397_s_at	NM_001040697	0.099236641221374	0.139095123344131	No	a549_cell_line:normal;airway_epithelial_cells:normal;alveolar_macrophages:normal;chorion_villus_cells:normal;colonic_mucosa:normal;endometrial_endothelial_cell:normal;glioma:tumor;mcf7_cell_line:normal;mcf-7_cells:normal;rectum_mucosa:normal;rectum_mucosa:tumor;sigmoid_colon_mucosa:normal;sigmoid_colon_mucosa:tumor
1554398_at	NM_175735	0	0.00328426071669551	No	None
1554400_at	NM_174910	0.0687022900763359	0.130299956386221	No	cd31+_cells:normal;cd49a+_cells:normal;cd4+_cells:normal;entorhinal_cortex_layer_ii_stellate_island_cells:normal;gingival_epithelium:normal;macaca_mulatta_blood:normal;testes:normal;tonsil_epithelium:normal;vastus_lateralis:normal
1554401_a_at	NM_174910	0.0152671755725191	0	No	sperm:normal;testes:normal
1554403_a_at	NA	0	0.0130176502296972	No	None
1554404_a_at	NA	0	0.000997286112480694	No	None
1554405_a_at	NR_026552	0	0.00997894882198909	No	None
1554406_a_at	NM_022570	0.0610687022900763	0.0302124461811734	No	alveolar_macrophages:normal;cd14+_cells:normal;lymphocytes:normal;monocyte-derived_dendritic_cells:normal;monocyte-derived_macrophage:normal;monocyte:normal;neutrophils:normal;pbmc:normal
1554408_a_at	NM_003258	0.114503816793893	0.106732628217982	No	a549_cell_line:normal;cervix:tumor;chorion_villus_cells:normal;endometrial_endothelial_cell:normal;endometrium:tumor;fallopian_tube:tumor;gm15851_cells:normal;jurkat_cells:normal;mcf7_cell_line:normal;mcf-7_cells:normal;ovary:tumor;pancreas:tumor;rectum_mucosa:tumor;sigmoid_colon_mucosa:tumor;stratagene_reference_rna:normal
1554409_at	NM_030798	0	0	No	None
1554410_a_at	NM_030798	0.00763358778625954	0.0143562290510994	No	mcf-7_cells:normal
1554411_at	NM_001098209	0.00763358778625954	0.0382579251280452	No	endometrial_endothelial_cell:normal
1554413_s_at	NA	0	0.0235322616885066	No	None
1554414_a_at	NM_001126111	0.0687022900763359	0.0992104608578527	No	a549_cell_line:normal;alveolar_macrophages:normal;endometrial_endothelial_cell:normal;glioma:tumor;mcf7_cell_line:normal;mcf-7_cells:normal;neutrophils:normal;sperm:normal;testes:normal
1554415_at	NM_001025247	0	0.0289269496585812	No	None
1554417_s_at	NM_001077628	0.0381679389312977	0.117556682357301	No	breast:normal;colon:normal;endometrial_endothelial_cell:normal;mcf7_cell_line:normal;mcf-7_cells:normal
1554418_s_at	NM_001040159	0.00763358778625954	0.069665068143288	No	cd49a+_cells:normal
1554419_x_at	NM_024835	0	0.00372218725070858	No	None
1554420_at	NM_001030287	0.0152671755725191	0.0601773677204237	No	breast_stroma:normal;breast_stroma:tumor
1554423_a_at	NM_001033024	0.83206106870229	0.229619190739393	Yes	Many
1554424_at	NM_001134937	0.00763358778625954	0.0323823025157603	No	jurkat_cells:normal
1554428_s_at	NM_020795	0	0.00431400351745711	No	None
1554429_a_at	NM_004943	0	0.00802545958386704	No	None
1554430_at	NM_058182	0	0.00469581570303434	No	None
1554432_x_at	NM_058182	0	0	No	None
1554433_a_at	NM_001099638	0.152671755725191	0.173425958591367	No	a549_cell_line:normal;cervix:tumor;chorion_villus_cells:normal;colon:tumor;endometrial_endothelial_cell:normal;fallopian_tube:tumor;fetal_cartilage:normal;glioma:tumor;gm15851_cells:normal;jurkat_cells:normal;mcf7_cell_line:normal;omentum:tumor;ovary:tumor;peritoneum:tumor;placenta:normal;rectum_mucosa:normal;rectum_mucosa:tumor;sigmoid_colon_mucosa:normal;sigmoid_colon_mucosa:tumor;stratagene_re…
1554436_a_at	NM_001159352	0.0534351145038168	0.0404392041780263	No	colon:normal;colon:tumor;pancreas:tumor;rectum_mucosa:normal;rectum_mucosa:tumor;sigmoid_colon_mucosa:normal;sigmoid_colon_mucosa:tumor
1554438_at	NM_001098500	0.0229007633587786	0.0571722755512897	No	breast_lobular_cells:tumor;gingival_epithelium:normal;tongue_squamous_cells:normal
1554440_at	NM_014732	0	0.00744437450141716	No	None
1554441_a_at	NM_015045	0.229007633587786	0.170720125590944	No	Many
1554442_at	NM_001139443	0.435114503816794	0.372172105613986	Yes	Many
1554443_s_at	NM_001139443	0.0152671755725191	0.167072538299405	No	neutrophils:normal;nodose_nucleus:normal
1554444_s_at	NM_017877	0	0	No	None
1554445_at	NM_003429	0.00763358778625954	0.0094517753053702	No	amniotic_fluid:normal
1554447_at	NR_024582	0.0229007633587786	0.243010648405688	Yes	breast_lobular_cells:tumor;fallopian_tube_epithelium:normal;myometrium:normal
1554448_at	NR_024582	0.00763358778625954	0.00728806217503563	No	fallopian_tube_epithelium:normal
1554449_at	NM_152622	0	0.00572958805466161	No	None
1554450_s_at	NM_152622	0.0381679389312977	0.0340296200876606	No	colonic_mucosa:normal;colon:normal;rectum_mucosa:normal;rectum_mucosa:tumor;sigmoid_colon_mucosa:normal
1554451_s_at	NM_032364	0.00763358778625954	0.0589202691935683	No	endometrial_endothelial_cell:normal
1554452_a_at	NM_001098786	0.274809160305344	0.337483444794101	Yes	Many
1554453_at	NM_001142650	0	0.0109902178155421	No	None
1554455_at	NM_001040614	0.106870229007634	0.182549245261169	No	amniotic_fluid:normal;blood:normal;cd14+_cells:normal;cd3+_t_cells:normal;cd4+_cells:normal;head_and_neck_epithelial_cells:tumor;lymphocytes:normal;omental_adipose_tissue:normal;pbmc:normal;platelets:normal;posterior_singulate:normal;primary_visual_cortex:normal;tongue_squamous_cells:normal;tongue_squamous_cells:tumor
1554456_a_at	NM_001040614	0.0152671755725191	0.0374033563469071	No	blood:normal;cd3+_t_cells:normal
1554459_s_at	NM_021023	0.0152671755725191	0.00529030442853112	No	liver:normal;liver:tumor
1554460_at	NM_005668	0	0.00888109535902885	No	None
1554462_a_at	NM_012328	0.083969465648855	0.180221497263428	No	adrenal_cortex:normal;cd31+_cells:normal;chorion_villus_cells:normal;fetal_cartilage:normal;gm15851_cells:normal;head_and_neck_squamous_cell_carcinoma:tumor;kidney:tumor;liver:normal;liver:tumor;placenta:normal;stomach:normal
1554464_a_at	NM_006371	0.389312977099237	0.279220842994930	Yes	Many
1554465_s_at	NA	0	0.0191747512955509	No	None
1554466_a_at	NM_001040160	0.137404580152672	0.207297107327312	Yes	a549_cell_line:normal;breast:normal;breast:tumor;chorion_villus_cells:normal;endometrial_endothelial_cell:normal;fallopian_tube:tumor;glioma:tumor;gm15851_cells:normal;jurkat_cells:normal;mcf7_cell_line:normal;mcf-7_cells:normal;ovary:tumor;pancreas:tumor;postcentral_gyrus:normal;rectum_mucosa:tumor;sigmoid_colon_mucosa:tumor;stratagene_reference_rna:normal;superior_frontal_gyrus:normal
1554468_s_at	NM_001080542	0	0	No	None
1554469_at	NM_014155	0.0152671755725191	0.0172316768831465	No	sperm:normal;testes:normal
1554470_s_at	NM_014155	0	0.00813371963262574	No	None
1554471_a_at	NM_030816	0	0.0094517753053702	No	None
1554472_a_at	NM_016018	0.0152671755725191	0.0464579509068107	No	glioma:tumor;jurkat_cells:normal
1554473_at	NM_020762	0.0229007633587786	0.0539553082837693	No	bronchial_epithelial_cells:normal;fallopian_tube_epithelium:normal;fetal_cartilage:normal
1554474_a_at	NM_015529	0.106870229007634	0.167518798738519	No	adrenal_cortex:normal;cd49a+_cells:normal;endometrial_endothelial_cell:normal;endometrium:normal;fetal_cartilage:normal;gm15851_cells:normal;lung:tumor;myometrium:normal;penis:normal;stratagene_reference_rna:normal;urethra:normal;uterus:tumor;vagina:normal;vulva:normal
1554475_a_at	NM_178830	0	0.00372218725070858	No	None
1554476_x_at	NM_001039886	0.0763358778625954	0.242318023566048	Yes	accumbens:normal;cerebellum:normal;cerebral_cortex:normal;corpus_callosum:normal;frontal_lobe:normal;head_and_neck_squamous_cell_carcinoma:tumor;occipital_lobe:normal;parietal_lobe:normal;pituitary:tumor;putamen:normal
1554478_a_at	NM_182922	0.00763358778625954	0.0393341577486268	No	mcf7_cell_line:normal
1554479_a_at	NM_014959	0.152671755725191	0.113581074952260	No	alveolar_macrophages:normal;blood:normal;bone_marrow:normal;cd14+_cells:normal;cd3+_t_cells:normal;cd4+_cells:normal;fallopian_tube_epithelium:normal;gm15851_cells:normal;head_and_neck_squamous_cell_carcinoma:tumor;lung:normal;lymphocytes:normal;monocyte-derived_macrophage:normal;monocyte:normal;neutrophils:normal;omental_adipose_tissue:normal;pbmc:normal;platelets:normal;spleen:normal;thyroid:no…
1554480_a_at	NM_001161009	0.0610687022900763	0.134257297851299	No	mcf-7_cells:normal;medial_temporal_gyrus:normal;monocyte-derived_macrophage:normal;omentum:tumor;ovary:tumor;posterior_singulate:normal;rectum_mucosa:tumor;sigmoid_colon_mucosa:tumor
1554481_a_at	NM_004437	0.0229007633587786	0.0195101593465406	No	bone_marrow:normal;cerebellum:normal;neutrophils:normal
1554482_a_at	NM_001033503	0.229007633587786	0.137232302673465	No	Many
1554483_at	NM_183240	0.0458015267175573	0.0965021212547663	No	adipose_tissue:normal;colonic_mucosa:normal;colon:normal;liver:normal;rectum_mucosa:normal;sigmoid_colon_mucosa:normal
1554485_s_at	NM_183240	0.145038167938931	0.118527581912943	No	a549_cell_line:normal;adipose_tissue:normal;colonic_mucosa:normal;colon:normal;kidney:normal;kidney:tumor;liver:normal;liver:tumor;monocyte-derived_macrophage:normal;omental_adipose_tissue:normal;pancreas:tumor;placenta:normal;rectum_mucosa:normal;rectum_mucosa:tumor;rectum:normal;sigmoid_colon_mucosa:normal;sigmoid_colon_mucosa:tumor;stomach:normal;uterus:tumor
1554486_a_at	NM_033069	0.0229007633587786	0.0702090604722492	No	monocyte-derived_macrophage:normal;posterior_singulate:normal;primary_visual_cortex:normal
1554487_a_at	NM_001136153	0	0.0165717611665641	No	None
1554488_at	NM_024491	0	0	No	None
1554489_a_at	NM_024491	0.083969465648855	0.10768471124541	No	a549_cell_line:normal;endometrium:tumor;fallopian_tube_epithelium:normal;fallopian_tube:tumor;jurkat_cells:normal;rectum_mucosa:tumor;sigmoid_colon_mucosa:normal;sigmoid_colon_mucosa:tumor;sperm:normal;testes:normal;uterus:tumor
1554491_a_at	NM_000488	0.0152671755725191	0.00294628830667362	No	liver:normal;liver:tumor
1554492_at	NM_001083953	0	0.0094517753053702	No	None
1554493_s_at	NM_001083953	0	0.00728806217503563	No	None
1554494_at	NM_001159377	0	0.00700644796740409	No	None
1554495_s_at	NM_001159377	0	0	No	None
1554496_at	NM_002877	0	0.00310510764785124	No	None
1554499_s_at	NM_001034191	0	0.0147227489861733	No	None
1554500_a_at	NM_002924	0.0229007633587786	0.144471228731015	No	occipital_lobe:normal;postcentral_gyrus:normal;superior_frontal_gyrus:normal
1554501_at	NM_030935	0.0229007633587786	0.0479208854537601	No	cd3+_t_cells:normal;neutrophils:normal;spleen:normal
1554503_a_at	NM_130771	0.0687022900763359	0.0299317066129561	No	alveolar_macrophages:normal;bone_marrow:normal;cd14+_cells:normal;lymphocytes:normal;monocyte-derived_dendritic_cells:normal;monocyte-derived_macrophage:normal;monocyte:normal;neutrophils:normal;pbmc:normal
1554504_at	NM_005467	0	0	No	None
1554506_x_at	NM_005467	0	0	No	None
1554507_at	NM_005467	0	0.0235203853366606	No	None
1554508_at	NM_152309	0.0458015267175573	0.06877395503922	No	alveolar_macrophages:normal;cd14+_cells:normal;gm15851_cells:normal;monocyte-derived_dendritic_cells:normal;neutrophils:normal;pbmc:normal
1554509_a_at	NM_024948	0	0.0147933026877391	No	None
1554510_s_at	NM_014394	0.885496183206107	0.427911528001834	Yes	Many
1554511_at	NM_001161661	0	0	No	None
1554512_a_at	NM_032816	0	0.0142945101424397	No	None
1554513_s_at	NM_032816	0	0.0259918770332181	No	None
1554514_at	NM_017888	0	0.0204421120454184	No	None
1554516_at	NA	0	0.0215570864321942	No	None
1554517_x_at	NA	0	0.0283481140356102	No	None
1554518_at	NM_001031720	0.00763358778625954	0.00372218725070858	No	sperm:normal
1554519_at	NM_005191	0.0305343511450382	0.0263900562619478	No	alveolar_macrophages:normal;breast_stroma:tumor;cd31+_cells:normal;gm15851_cells:normal
1554520_at	NA	0.0152671755725191	0.0211104704925867	No	fallopian_tube_epithelium:normal;head_and_neck_squamous_cell_carcinoma:tumor
1554522_at	NM_017649	0.0229007633587786	0.0323183039034850	No	colonic_mucosa:normal;rectum_mucosa:normal;sigmoid_colon_mucosa:normal
1554523_a_at	NM_017649	0	0	No	None
1554524_a_at	NM_058170	0.106870229007634	0.186170301076638	No	cerebral_cortex:normal;entorhinal_cortex:normal;frontal_lobe:normal;hippocampus:normal;medial_temporal_gyrus:normal;midbrain:normal;occipital_lobe:normal;parietal_lobe:normal;postcentral_gyrus:normal;posterior_singulate:normal;primary_visual_cortex:normal;superior_frontal_gyrus:normal;temporal_lobe:normal;thalamus:normal
1554526_at	NM_058170	0.0916030534351145	0.179950603114112	No	cerebral_cortex:normal;entorhinal_cortex:normal;frontal_lobe:normal;midbrain:normal;occipital_lobe:normal;parietal_lobe:normal;postcentral_gyrus:normal;posterior_singulate:normal;primary_visual_cortex:normal;superior_frontal_gyrus:normal;temporal_lobe:normal;thalamus:normal
1554528_at	NM_033364	0.0458015267175573	0.0538049939320603	No	airway_epithelial_cells:normal;bronchial_epithelial_cells:normal;fallopian_tube_epithelium:normal;sperm:normal;spleen:normal;testes:normal
1554530_at	NM_182546	0.0152671755725191	0.0899054765957938	No	posterior_singulate:normal;primary_visual_cortex:normal
1554531_at	NM_017868	0	0.00431400351745711	No	None
1554533_at	NM_000063	0.0229007633587786	0.0199359467826774	No	alveolar_macrophages:normal;liver:normal;liver:tumor
1554534_at	NM_000110	0	0.000997286112480694	No	None
1554536_at	NM_000110	0	0.0121683033281468	No	None
1554537_at	NM_018480	0	0.00372218725070858	No	None
1554538_at	NM_019034	0	0	No	None
1554539_a_at	NM_019034	0.0610687022900763	0.0745693705380914	No	a549_cell_line:normal;cd3+_t_cells:normal;fetal_cartilage:normal;gm15851_cells:normal;mcf7_cell_line:normal;neutrophils:normal;pancreas:tumor;pbmc:normal
1554540_at	NM_001145154	0	0.0102786329328121	No	None
1554541_a_at	NM_014696	0	0.00737272099364556	No	None
1554542_at	NM_145282	0	0.0165645149714222	No	None
1554543_at	NM_001130528	0.0152671755725191	0.125324148445103	No	fetal_cartilage:normal;neutrophils:normal
1554544_a_at	NM_001025081	0.244274809160305	0.2581701786408	Yes	Many
1554545_at	NM_203454	0.0305343511450382	0.0138812411476608	No	airway_epithelial_cells:normal;bronchial_epithelial_cells:normal;fallopian_tube_epithelium:normal;sperm:normal
1554547_at	NM_001001971	0.412213740458015	0.283034708087404	Yes	Many
1554549_a_at	NM_144574	0	0.023178552753891	No	None
1554550_at	NM_020827	0	0.0119875039280228	No	None
1554553_s_at	NM_001039671	0.0610687022900763	0.225243685690818	Yes	a549_cell_line:normal;cd14+_cells:normal;dorsal_root_ganglia:normal;endometrial_endothelial_cell:normal;mcf-7_cells:normal;monocyte-derived_dendritic_cells:normal;pancreas:tumor;stratagene_reference_rna:normal
1554554_at	NM_198082	0	0.00372218725070858	No	None
1554555_a_at	NM_001160305	0.00763358778625954	0.0381608125076035	No	breast_lobular_cells:normal
1554556_a_at	NM_014616	0.0229007633587786	0.0413141528870758	No	head_and_neck_squamous_cell_carcinoma:tumor;sperm:normal;vastus_lateralis:normal
1554557_at	NM_014616	0.00763358778625954	0.0376935128741861	No	head_and_neck_squamous_cell_carcinoma:tumor
1554558_at	NM_003861	0.00763358778625954	0.0108884961629819	No	platelets:normal
1554559_at	NM_080865	0.0381679389312977	0.177893570050817	No	corpus_callosum:normal;nodose_nucleus:normal;spinal_cord:normal;substantia_nigra:normal;subthalamic_nucleus:normal
1554560_at	NM_021965	0	0.0119875039280228	No	None
1554564_a_at	NM_139015	0	0.00515890810832027	No	None
1554565_x_at	NM_139015	0	0.0207739551089982	No	None
1554566_at	NM_024681	0	0.00372218725070858	No	None
1554568_at	NM_014183	0	0.00372218725070858	No	None
1554569_a_at	NM_001025076	0.0305343511450382	0.0913835465662181	No	cd14+_cells:normal;cd3+_t_cells:normal;macaca_mulatta_blood:normal;neutrophils:normal
1554571_at	NM_019043	0.00763358778625954	0.0229640543853432	No	neutrophils:normal
1554572_a_at	NM_024670	0.083969465648855	0.0722130340662161	No	a549_cell_line:normal;cd31+_cells:normal;gm15851_cells:normal;jurkat_cells:normal;mcf7_cell_line:normal;mcf-7_cells:normal;rectum_mucosa:tumor;sigmoid_colon_mucosa:tumor;sperm:normal;testes:normal;uterus:tumor
1554574_a_at	NM_000398	0.648854961832061	0.415930106928665	Yes	Many
1554575_a_at	NM_006085	0	0	No	None
1554576_a_at	NM_001079675	0.0152671755725191	0.0124564622218039	No	endometrial_endothelial_cell:normal;pancreas:tumor
1554577_a_at	NM_002814	0.290076335877863	0.281913405914459	Yes	Many
1554578_at	NM_021916	0	0.00515890810832027	No	None
1554579_a_at	NM_032608	0.0305343511450382	0.0212084781507176	No	deltoid_muscle:normal;skeletal_muscle:normal;testes:normal;vastus_lateralis:normal
1554580_a_at	NM_007014	0	0.060781736470601	No	None
1554582_a_at	NM_001135863	0.0152671755725191	0.0154525640448423	No	fallopian_tube_epithelium:normal;head_and_neck_squamous_cell_carcinoma:tumor
1554583_a_at	NM_001135863	0	0	No	None
1554584_at	NM_001130090	0	0.0138566112099964	No	None
1554586_a_at	NM_001160036	0	0.0219614088627192	No	None
1554588_a_at	NM_152517	0.0229007633587786	0.0376851356067634	No	airway_epithelial_cells:normal;bronchial_epithelial_cells:normal;fallopian_tube:tumor
1554589_at	NM_198988	0	0.00798007641972985	No	None
1554591_at	NR_026555	0.00763358778625954	0.0393384358402345	No	prostate_gland:normal
1554592_a_at	NM_005071	0.0152671755725191	0.0614937817332491	No	cerebellum:normal;testes:normal
1554593_s_at	NM_005071	0.0534351145038168	0.172976076552731	No	amniotic_fluid:normal;cerebellum:normal;glioma:tumor;posterior_singulate:normal;primary_visual_cortex:normal;sperm:normal;testes:normal
1554594_at	NM_174919	0.0229007633587786	0.00777673616389804	No	amniotic_fluid:normal;neutrophils:normal;pancreas:tumor
1554595_at	NM_004819	0.160305343511450	0.319881643785908	Yes	bronchus:normal;cd14+_cells:normal;cd3+_t_cells:normal;cd4+_cells:normal;colon:tumor;endometrium:normal;entorhinal_cortex_layer_ii_stellate_island_cells:normal;head_and_neck_epithelial_cells:normal;lung:tumor;lymphocytes:normal;monocyte:normal;omentum:tumor;pbmc:normal;platelets:normal;primary_visual_cortex:normal;sperm:normal;spleen:normal;stomach_cardiac:normal;tongue_squamous_cells:normal;tong…
1554597_at	NA	0.0229007633587786	0.0205127721859637	No	fallopian_tube_epithelium:normal;head_and_neck_squamous_cell_carcinoma:tumor;thyroid:normal
1554599_x_at	NA	0.0229007633587786	0.00777673616389804	No	fallopian_tube_epithelium:normal;head_and_neck_squamous_cell_carcinoma:tumor;thyroid:normal
1554600_s_at	NM_005572	0.49618320610687	0.243764201342825	Yes	Many
1554601_at	NM_001040214	0	0.0469739795489349	No	None
1554602_at	NM_005105	0.0152671755725191	0.0377330209269227	No	breast_lobular_cells:normal;breast_lobular_cells:tumor
1554604_at	NM_015884	0	0.00372218725070858	No	None
1554606_at	NM_153223	0	0.0504541745828479	No	None
1554607_at	NM_014927	0.0229007633587786	0.0587972611471205	No	entorhinal_cortex:normal;postcentral_gyrus:normal;superior_frontal_gyrus:normal
1554608_at	NM_006464	0.0534351145038168	0.148226513938896	No	cd3+_t_cells:normal;cd4+_cells:normal;fallopian_tube_epithelium:normal;head_and_neck_squamous_cell_carcinoma:tumor;lymphocytes:normal;neutrophils:normal;spleen:normal
1554609_at	NA	0.0152671755725191	0.0311636038275108	No	airway_epithelial_cells:normal;bronchial_epithelial_cells:normal
1554610_at	NM_016552	0	0	No	None
1554612_at	NM_001145642	0	0.00572958805466161	No	None
1554613_a_at	NM_001145642	0	0.00469581570303434	No	None
1554614_a_at	NM_021190	0	0.0329058601882191	No	None
1554615_at	NA	0	0	No	None
1554616_at	NM_001031848	0.0458015267175573	0.349577283398116	Yes	cd4+_cells:normal;entorhinal_cortex_layer_ii_stellate_island_cells:normal;head_and_neck_epithelial_cells:normal;stomach_cardiac:normal;vastus_lateralis:normal;ventral_tegmental_area:normal
1554618_at	NM_006076	0.00763358778625954	0.0067268741671423	No	salivary_gland:normal
1554619_at	NM_203406	0	0	No	None
1554621_at	NM_003647	0.00763358778625954	0.0120582829930742	No	head_and_neck_squamous_cell_carcinoma:tumor
1554623_x_at	NM_003647	0	0.0101609025241938	No	None
1554624_a_at	NM_001083910	0.0610687022900763	0.0392052300256789	No	alveolar_macrophages:normal;blood:normal;bone_marrow:normal;cd14+_cells:normal;lymphocytes:normal;monocyte-derived_macrophage:normal;monocyte:normal;neutrophils:normal
1554625_at	NM_181844	0	0.00431400351745711	No	None
1554627_a_at	NM_015947	0.16793893129771	0.212322047829442	Yes	a549_cell_line:normal;adrenal_cortex:normal;alveolar_macrophages:normal;bronchial_epithelial_cells:normal;chorion_villus_cells:normal;endometrial_endothelial_cell:normal;endometrium:tumor;fallopian_tube:tumor;fetal_cartilage:normal;glioma:tumor;gm15851_cells:normal;jurkat_cells:normal;mcf7_cell_line:normal;mcf-7_cells:normal;ovary:tumor;pancreas:tumor;peritoneum:tumor;pilocytic_astrocytoma:tumor;…
1554628_at	NM_173480	0.099236641221374	0.125525355754949	No	amniotic_fluid:normal;colonic_mucosa:normal;colon:normal;rectum_mucosa:normal;rectum_mucosa:tumor;sigmoid_colon_mucosa:normal;sigmoid_colon_mucosa:tumor;skin:normal;sperm:normal;stomach:normal;testes:normal;tongue_squamous_cells:normal;tongue_squamous_cells:tumor
1554629_at	NM_004440	0	0.00886098635753916	No	None
1554631_at	NM_000051	0	0.00515890810832027	No	None
1554633_a_at	NM_015025	0.0610687022900763	0.151907889950499	No	entorhinal_cortex:normal;frontal_lobe:normal;glioma:tumor;occipital_lobe:normal;postcentral_gyrus:normal;putamen:normal;superior_frontal_gyrus:normal;temporal_lobe:normal
1554634_at	NM_015032	0	0	No	None
1554635_a_at	NM_022123	0	0.0122627432963026	No	None
1554636_at	NA	0.0152671755725191	0.0496252735835836	No	fallopian_tube_epithelium:normal;thyroid:normal
1554637_a_at	NM_001032999	0	0	No	None
1554638_at	NM_001105251	0.0916030534351145	0.378894379650595	Yes	cd14+_cells:normal;corpus_callosum:normal;endometrium:normal;fallopian_tube_epithelium:normal;fallopian_tube:tumor;fetal_cartilage:normal;neutrophils:normal;nodose_nucleus:normal;ovary:normal;peritoneum:tumor;substantia_nigra:normal;subthalamic_nucleus:normal
1554640_at	NM_001037293	0.137404580152672	0.253679854056945	Yes	accumbens:normal;amygdala:normal;cerebral_cortex:normal;corpus_callosum:normal;entorhinal_cortex:normal;frontal_lobe:normal;hippocampus:normal;hypothalamus:normal;liver:normal;parietal_lobe:normal;postcentral_gyrus:normal;posterior_singulate:normal;primary_visual_cortex:normal;putamen:normal;substantia_nigra:normal;superior_frontal_gyrus:normal;temporal_lobe:normal;thalamus:normal
1554641_a_at	NM_144993	0	0	No	None
1554642_at	NM_030936	0	0.000997286112480694	No	None
1554643_at	NM_003834	0.00763358778625954	0.0169067797359168	No	cerebellum:normal
1554646_at	NM_018030	0	0.00741911116530835	No	None
1554648_a_at	NM_144565	0.083969465648855	0.0916120810396389	No	airway_epithelial_cells:normal;bronchial_epithelial_cells:normal;cervix:tumor;gingival_epithelium:normal;head_and_neck_epithelial_cells:normal;head_and_neck_epithelial_cells:tumor;penis:normal;skin:normal;thyroid:normal;vagina:normal;vulva:normal
1554649_at	NA	0	0.00893379404898863	No	None
1554650_a_at	NA	0	0	No	None
1554652_s_at	NM_015183	0	0	No	None
1554655_a_at	NM_203400	0.0381679389312977	0.0559010644692381	No	accumbens:normal;medial_temporal_gyrus:normal;posterior_singulate:normal;primary_visual_cortex:normal;putamen:normal
1554657_a_at	NM_015585	0.0152671755725191	0.00515890810832027	No	airway_epithelial_cells:normal;bronchial_epithelial_cells:normal
1554659_at	NM_003157	0	0	No	None
1554660_a_at	NM_001139459	0	0.023045254979502	No	None
1554661_s_at	NM_001139459	0	0.0372268902097373	No	None
1554662_at	NM_001038704	0	0	No	None
1554663_a_at	NM_006185	0	0.122671426733850	No	None
1554664_at	NM_197956	0	0.00471947336318927	No	None
1554665_at	NM_017652	0.00763358778625954	0.0158875433264329	No	fallopian_tube_epithelium:normal
1554666_at	XM_001720180	0	0.00431400351745711	No	None
1554667_s_at	NM_024770	0.0305343511450382	0.0849400252805883	No	gm15851_cells:normal;head_and_neck_squamous_cell_carcinoma:tumor;jurkat_cells:normal;mcf-7_cells:normal
1554668_a_at	NM_176782	0.00763358778625954	0.0209615897562125	No	kidney:normal
1554670_at	NM_001001560	0.00763358778625954	0.0278726662982503	No	testes:normal
1554671_a_at	NM_016333	0.00763358778625954	0.0265112028565885	No	fallopian_tube_epithelium:normal
1554672_at	NM_001144920	0	0	No	None
1554675_a_at	NM_001143763	0.00763358778625954	0.0139468500421384	No	testes:normal
1554676_at	NM_002727	0.0534351145038168	0.134996067464886	No	bone_marrow:normal;cd14+_cells:normal;lymphocytes:normal;monocyte:normal;neutrophils:normal;omental_adipose_tissue:normal;spleen:normal
1554677_s_at	NM_178818	0	0.00633787231808494	No	None
1554678_s_at	NM_031372	0.648854961832061	0.571237821398307	Yes	Many
1554679_a_at	NM_018407	0.419847328244275	0.365453585391477	Yes	Many
1554680_s_at	NM_020697	0	0.00844316882501578	No	None
1554681_a_at	NM_203348	0	0.0317008334816924	No	None
1554683_a_at	NM_203348	0.0152671755725191	0.0127814147183888	No	sperm:normal;testes:normal
1554685_a_at	NM_018689	0	0.0187162065245908	No	None
1554686_at	NM_001164380	0.0152671755725191	0.0334683545929379	No	head_and_neck_squamous_cell_carcinoma:tumor;saliva:normal
1554689_a_at	NM_020742	0.0152671755725191	0.0414178051787373	No	glioma:tumor;pilocytic_astrocytoma:tumor
1554690_a_at	NM_001122824	0.160305343511450	0.415310962440675	Yes	amygdala:normal;breast_stroma:normal;breast_stroma:tumor;cerebral_cortex:normal;dorsal_root_ganglia:normal;fallopian_tube_epithelium:normal;gm15851_cells:normal;hypothalamus:normal;lung:normal;monocyte-derived_macrophage:normal;myometrium:normal;neutrophils:normal;nodose_nucleus:normal;occipital_lobe:normal;omental_adipose_tissue:normal;parietal_lobe:normal;prostate_gland:normal;spleen:normal;syn…
1554691_a_at	NM_007229	0.206106870229008	0.39983493600881	Yes	Many
1554692_at	NM_005116	0	0	No	None
1554694_at	NM_145012	0	0	No	None
1554696_s_at	NM_001071	0.145038167938931	0.0731302180525026	No	a549_cell_line:normal;bone_marrow:normal;cervix:tumor;chorion_villus_cells:normal;endometrial_endothelial_cell:normal;endometrium:normal;endometrium:tumor;fallopian_tube:tumor;fetal_cartilage:normal;gm15851_cells:normal;jurkat_cells:normal;mcf7_cell_line:normal;mcf-7_cells:normal;pancreas:tumor;placenta:normal;rectum_mucosa:tumor;sigmoid_colon_mucosa:tumor;stratagene_reference_rna:normal;testes:n…
1554697_at	NM_182920	0.0458015267175573	0.0372815594048227	No	breast_stroma:normal;cd31+_cells:normal;endometrium:normal;fetal_cartilage:normal;omental_adipose_tissue:normal;placenta:normal
1554699_at	NM_173464	0	0.00294628830667362	No	None
1554700_at	NM_004361	0	0.00770595709884658	No	None
1554701_a_at	NM_019020	0	0.00372218725070858	No	None
1554702_at	NM_052867	0	0.153539378438824	No	None
1554703_at	NM_014629	0.0687022900763359	0.292213958872371	Yes	corpus_callosum:normal;dorsal_root_ganglia:normal;lung:normal;myometrium:normal;stomach_cardiac:normal;synovial_membrane:normal;testes:normal;trachea:normal;trigeminal_ganglia:normal
1554704_at	NM_138813	0.0152671755725191	0.0251650194057762	No	fallopian_tube_epithelium:normal;head_and_neck_squamous_cell_carcinoma:tumor
1554705_at	NM_173833	0	0.00372218725070858	No	None
1554706_at	NM_175911	0.00763358778625954	0.0434657779027788	No	primary_visual_cortex:normal
1554707_at	NM_001039395	0	0.0178403810581344	No	None
1554708_s_at	NM_001039395	0.00763358778625954	0.0330733158159693	No	fallopian_tube_epithelium:normal
1554710_at	NM_004137	0	0.00491573170379971	No	None
1554711_at	NM_001129742	0	0.00372218725070858	No	None
1554712_a_at	NM_145016	0.00763358778625954	0.0131739625560788	No	endometrium:tumor
1554714_at	NM_001085399	0	0	No	None
1554715_at	NR_026764	0.00763358778625954	0.0116247860767794	No	sperm:normal
1554716_s_at	NR_026764	0	0.00883469570251284	No	None
1554717_a_at	NM_001104631	0.0152671755725191	0.0387018922455826	No	a549_cell_line:normal;cd49a+_cells:normal
1554719_at	NM_004544	0	0.0284095328171883	No	None
1554721_a_at	NM_003184	0	0	No	None
1554722_at	NM_001007470	0	0.000847555812506681	No	None
1554723_x_at	NA	0	0.00372218725070858	No	None
1554724_at	NM_014229	0.00763358778625954	0.00699437221611661	No	saliva:normal
1554725_at	NM_001035230	0	0.0144387467175338	No	None
1554726_at	NM_001009958	0.0152671755725191	0.066110563142463	No	breast_lobular_cells:tumor;fetal_cartilage:normal
1554728_at	NM_003047	0	0.000997286112480694	No	None
1554730_at	NM_001002796	0	0.0138949906119969	No	None
1554732_at	XR_000543	0	0.00117896420976467	No	None
1554733_at	XR_000543	0.0229007633587786	0.0220439374468635	No	adrenal_cortex:normal;airway_epithelial_cells:normal;bronchial_epithelial_cells:normal
1554735_a_at	NM_033342	0.00763358778625954	0.0286232307866321	No	skeletal_muscle:normal
1554736_at	NM_004815	0	0.0126032826097374	No	None
1554737_at	NM_001999	0	0.0067268741671423	No	None
1554739_at	NM_001145349	0	0.0216780773836864	No	None
1554740_a_at	NM_001145349	0	0.0363757271272886	No	None
1554741_s_at	NA	0.106870229007634	0.200273634751775	Yes	cd49a+_cells:normal;cervix:normal;chorion_villus_cells:normal;dorsal_root_ganglia:normal;fallopian_tube_epithelium:normal;head_and_neck_squamous_cell_carcinoma:tumor;myometrium:normal;omental_adipose_tissue:normal;penis:normal;synovial_membrane:normal;thyroid:normal;trigeminal_ganglia:normal;urethra:normal;vagina:normal
1554742_at	NM_000534	0	0.00372218725070858	No	None
1554743_x_at	NM_000534	0	0.00328426071669551	No	None
1554744_at	NM_001017534	0	0	No	None
1554745_at	NM_014636	0	0	No	None
1554747_a_at	NM_001008491	0.450381679389313	0.370341575114718	Yes	Many
1554748_at	NM_000085	0.0458015267175573	0.0317093808123428	No	kidney:normal;parotid_gland:normal;pituitary:tumor;salivary_gland:normal;sperm:normal;thyroid:normal
1554749_s_at	NM_000085	0.00763358778625954	0.00738560419946026	No	kidney:normal
1554751_at	NA	0	0.00372218725070858	No	None
1554752_a_at	NA	0	0	No	None
1554755_a_at	NM_001033602	0	0.0450448322863727	No	None
1554757_a_at	NM_005539	0.0305343511450382	0.136082395721228	No	neutrophils:normal;placenta:normal;putamen:normal;rectum_mucosa:normal
1554758_a_at	NM_031462	0	0.0220174628884332	No	None
1554759_at	NM_025248	0	0	No	None
1554761_a_at	NM_017802	0.0229007633587786	0.038865312105009	No	a549_cell_line:normal;jurkat_cells:normal;mcf7_cell_line:normal
1554762_a_at	NM_024949	0.00763358778625954	0.00728806217503563	No	lung:normal
1554763_at	NR_024062	0.0152671755725191	0.00961154740683406	No	sperm:normal;testes:normal
1554764_a_at	NR_026946	0.00763358778625954	0.0146232341583617	No	testes:normal
1554765_a_at	NR_026946	0.0152671755725191	0.00591301781628041	No	sperm:normal;testes:normal
1554766_s_at	NA	0	0	No	None
1554767_s_at	NM_145858	0	0.0173875420390035	No	None
1554768_a_at	NM_002358	0.175572519083969	0.114225222998415	No	a549_cell_line:normal;cervix:tumor;chorion_villus_cells:normal;colon:tumor;endometrial_endothelial_cell:normal;endometrium:tumor;fallopian_tube:tumor;fetal_cartilage:normal;gm15851_cells:normal;jurkat_cells:normal;lung:tumor;mcf7_cell_line:normal;mcf-7_cells:normal;omentum:tumor;ovary:tumor;pancreas:tumor;peritoneum:tumor;rectum_mucosa:normal;rectum_mucosa:tumor;sigmoid_colon_mucosa:normal;sigmoi…
1554769_at	NM_152458	0.0152671755725191	0.0387205228531666	No	fallopian_tube_epithelium:normal;head_and_neck_squamous_cell_carcinoma:tumor
1554770_x_at	NM_152458	0.0152671755725191	0.0288611964387899	No	fallopian_tube_epithelium:normal;head_and_neck_squamous_cell_carcinoma:tumor
1554771_at	NA	0.0305343511450382	0.120428375669669	No	entorhinal_cortex_layer_ii_stellate_island_cells:normal;medial_temporal_gyrus:normal;posterior_singulate:normal;primary_visual_cortex:normal
1554772_at	NM_152347	0	0.00699437221611661	No	None
1554773_at	NM_175575	0	0.0164873305571140	No	None
1554774_at	NM_001042533	0	0.00372218725070858	No	None
1554776_at	NM_174900	0	0.00491573170379971	No	None
1554777_at	NM_174900	0	0.0119149042236464	No	None
1554778_at	NM_001134437	0	0.00572958805466161	No	None
1554779_s_at	NM_001134437	0	0.0209109514146934	No	None
1554780_a_at	NM_001127357	0	0.0187566550567885	No	None
1554781_at	NA	0.00763358778625954	0.0210047021023341	No	liver:tumor
1554782_at	NM_001024676	0	0	No	None
1554783_s_at	NM_001162383	0	0.00643871527348518	No	None
1554784_at	NM_001843	0.099236641221374	0.205923921661610	Yes	corpus_callosum:normal;entorhinal_cortex:normal;glioma:tumor;hippocampus:normal;medulla:normal;pilocytic_astrocytoma:tumor;postcentral_gyrus:normal;spinal_cord:normal;substantia_nigra:normal;subthalamic_nucleus:normal;superior_frontal_gyrus:normal;ventral_tegmental_area:normal;vestibular_nuclei_superior:normal
1554785_at	NM_024725	0	0.00328426071669551	No	None
1554786_at	NM_001164114	0.00763358778625954	0.0197923385004255	No	neutrophils:normal
1554787_at	NM_153710	0	0.00744437450141716	No	None
1554789_a_at	NM_001029851	0.198473282442748	0.250104186396303	Yes	Many
1554790_at	NM_145238	0	0.000997286112480694	No	None
1554791_a_at	NM_152519	0.00763358778625954	0.026958738754769	No	sperm:normal
1554793_at	NM_014671	0	0	No	None
1554794_a_at	NM_014671	0.00763358778625954	0.0332494585219972	No	mcf7_cell_line:normal
1554795_a_at	NM_001024215	0.00763358778625954	0.0663169377350037	No	endometrial_endothelial_cell:normal
1554796_at	NM_001039350	0	0	No	None
1554797_at	NM_031914	0	0.00983198181499353	No	None
1554798_at	NM_001080437	0	0	No	None
1554800_at	NM_017516	0	0	No	None
1554801_at	NM_001001343	0.00763358778625954	0.081874546381311	No	hypothalamus:normal
1554803_s_at	NM_001008274	0.0152671755725191	0.00700644796740409	No	skeletal_muscle:normal;vastus_lateralis:normal
1554804_a_at	NM_001123395	0.0152671755725191	0.0159142102297614	No	dorsal_root_ganglia:normal;trigeminal_ganglia:normal
1554805_at	NM_001123395	0.00763358778625954	0.0317033625525697	No	dorsal_root_ganglia:normal
1554806_a_at	NM_012180	0.221374045801527	0.182748446145939	No	Many
1554807_a_at	NM_001128626	0.0534351145038168	0.110682484396853	No	alveolar_macrophages:normal;entorhinal_cortex:normal;fetal_cartilage:normal;glioma:tumor;mcf7_cell_line:normal;postcentral_gyrus:normal;superior_frontal_gyrus:normal
1554808_at	NM_001040649	0	0.00471947336318927	No	None
1554809_at	XR_040590	0	0	No	None
1554810_at	NM_001159322	0	0.0451271273871707	No	None
1554812_at	NM_001001346	0	0.0105723504933009	No	None
1554813_at	NA	0	0.00372218725070858	No	None
1554814_at	NM_022066	0	0	No	None
1554816_at	NM_014010	0	0.0119875039280228	No	None
1554818_s_at	NM_001099407	0	0.0168611717787587	No	None
1554819_a_at	NM_001004439	0	0.0067268741671423	No	None
1554820_at	NM_178563	0	0	No	None
1554821_a_at	NM_004729	0	0.0458283281284715	No	None
1554822_at	NM_001127357	0	0.00700644796740409	No	None
1554824_at	NM_152655	0	0.0147003293149632	No	None
1554825_at	NA	0.00763358778625954	0.0310934536784244	No	thyroid:normal
1554826_at	NM_139158	0	0.00372218725070858	No	None
1554827_a_at	NM_001114	0	0.00431400351745711	No	None
1554828_at	NM_006206	0.00763358778625954	0.0166578315229269	No	fallopian_tube_epithelium:normal
1554830_a_at	NM_001008410	0.0381679389312977	0.0478192710101449	No	airway_epithelial_cells:normal;alveolar_macrophages:normal;bronchial_epithelial_cells:normal;chorion_villus_cells:normal;liver:normal
1554831_x_at	NM_152525	0.0152671755725191	0.0127969820246576	No	sperm:normal;testes:normal
1554833_at	NM_001159643	0	0.0223049925235290	No	None
1554834_a_at	NM_182663	0.0381679389312977	0.075391716844058	No	cd14+_cells:normal;cd3+_t_cells:normal;macaca_mulatta_blood:normal;neutrophils:normal;pbmc:normal
1554835_a_at	NM_032047	0.0610687022900763	0.0831254416692436	No	airway_epithelial_cells:normal;bronchial_epithelial_cells:normal;fetal_cartilage:normal;neutrophils:normal;rectum_mucosa:normal;sigmoid_colon_mucosa:normal;sigmoid_colon_mucosa:tumor;sperm:normal
1554836_at	NM_025090	0	0.00372218725070858	No	None
1554837_a_at	NA	0.00763358778625954	0.0121772207505326	No	liver:normal
1554839_at	NM_022094	0	0	No	None
1554840_at	NA	0	0.00700644796740409	No	None
1554841_at	NM_001144978	0	0.0143863027300475	No	None
1554842_at	NM_000338	0	0.00515087485811806	No	None
1554844_at	NM_001990	0	0.00328426071669551	No	None
1554846_at	NM_001042784	0	0.00990713158434109	No	None
1554847_at	NM_001692	0	0.00841800295374292	No	None
1554849_at	NM_000113	0	0.00372218725070858	No	None
1554850_at	NM_138345	0	0.00328426071669551	No	None
1554852_a_at	NM_020741	0.00763358778625954	0.0139677139570916	No	testes:normal
1554853_at	NM_183075	0	0.00328426071669551	No	None
1554855_at	NM_004562	0.00763358778625954	0.0169606259997757	No	sperm:normal
1554857_at	NM_133171	0	0	No	None
1554860_at	NM_002832	0	0	No	None
1554862_at	NR_002174	0	0.00770595709884658	No	None
1554863_s_at	NM_018431	0.0534351145038168	0.0529639634152202	No	fetal_cartilage:normal;glioblastoma:tumor;glioma:tumor;ovary:tumor;peritoneum:tumor;skeletal_muscle:normal;vastus_lateralis:normal
1554864_a_at	NM_014654	0	0.0103536498686291	No	None
1554865_at	NA	0	0.00372218725070858	No	None
1554866_at	NM_022918	0	0.00372218725070858	No	None
1554867_a_at	NM_016644	0.00763358778625954	0.0275706629194560	No	endometrial_endothelial_cell:normal
1554868_s_at	NM_020357	0.793893129770992	0.423677467263595	Yes	Many
1554869_at	NM_014023	0	0	No	None
1554871_at	NA	0.00763358778625954	0.0186391113679893	No	sperm:normal
1554872_a_at	NM_001042406	0	0.00914090310014654	No	None
1554873_at	NM_001077204	0.00763358778625954	0.0270949304994114	No	fallopian_tube_epithelium:normal
1554874_at	NM_000248	0	0.00572958805466161	No	None
1554875_at	NM_024766	0	0	No	None
1554876_a_at	NM_130772	0.0152671755725191	0.0108591337557825	No	cd14+_cells:normal;monocyte:normal
1554878_a_at	NM_001122674	0.099236641221374	0.113369781936978	No	a549_cell_line:normal;airway_epithelial_cells:normal;breast_lobular_cells:tumor;bronchial_epithelial_cells:normal;chorion_villus_cells:normal;colonic_mucosa:normal;glioma:tumor;jurkat_cells:normal;liver:tumor;rectum_mucosa:normal;rectum_mucosa:tumor;sigmoid_colon_mucosa:normal;sigmoid_colon_mucosa:tumor
1554880_at	NR_026882	0	0.00762886194224505	No	None
1554882_at	NM_000082	0	0.00901384877135711	No	None
1554883_a_at	NM_000082	0.0534351145038168	0.0567132847254625	No	a549_cell_line:normal;chorion_villus_cells:normal;endometrial_endothelial_cell:normal;jurkat_cells:normal;mcf7_cell_line:normal;mcf-7_cells:normal;rectum_mucosa:tumor
1554884_at	NM_000947	0	0	No	None
1554885_a_at	NM_000947	0.00763358778625954	0.0327098103354239	No	gm15851_cells:normal
1554886_a_at	NM_014938	0	0.00840427662088136	No	None
1554887_at	NA	0	0.00372218725070858	No	None
1554889_at	NM_022037	0	0	No	None
1554890_a_at	NM_022037	0.00763358778625954	0.0136020769333360	No	jurkat_cells:normal
1554891_at	NA	0	0	No	None
1554892_a_at	NM_001031666	0.00763358778625954	0.0289699655083044	No	bone_marrow:normal
1554894_a_at	NM_032151	0.0152671755725191	0.046752783301875	No	mcf-7_cells:normal;skeletal_muscle:normal
1554895_a_at	NM_017821	0.0229007633587786	0.0430288366518209	No	rectum_mucosa:normal;rectum_mucosa:tumor;sigmoid_colon_mucosa:normal
1554897_s_at	NM_017821	0.0458015267175573	0.0546697482981644	No	colonic_mucosa:normal;colon:normal;rectum_mucosa:normal;rectum_mucosa:tumor;sigmoid_colon_mucosa:normal;sigmoid_colon_mucosa:tumor
1554899_s_at	NM_004106	0.32824427480916	0.207242132026217	Yes	Many
1554901_at	XM_001715150	0	0.00759826423415262	No	None
1554903_at	NM_031904	0	0.034419545738351	No	None
1554905_x_at	NM_031904	0	0.00431400351745711	No	None
1554906_a_at	NM_005792	0.00763358778625954	0.0284177133975349	No	monocyte:normal
1554907_a_at	NM_017558	0.00763358778625954	0.0180046216418608	No	fallopian_tube_epithelium:normal
1554908_at	NM_017558	0	0.00972297599018069	No	None
1554909_at	NM_001135197	0.00763358778625954	0.00572958805466161	No	testes:normal
1554910_at	NM_005813	0	0.00700644796740409	No	None
1554911_at	NM_032583	0	0.00431400351745711	No	None
1554912_at	NM_031913	0	0.0148567182272281	No	None
1554914_at	NM_178034	0.00763358778625954	0.00699437221611661	No	head_and_neck_squamous_cell_carcinoma:tumor
1554915_a_at	NM_177966	0.0534351145038168	0.0739346910678765	No	alveolar_macrophages:normal;chorion_villus_cells:normal;fallopian_tube_epithelium:normal;head_and_neck_squamous_cell_carcinoma:tumor;jurkat_cells:normal;monocyte-derived_macrophage:normal;thyroid:normal
1554916_a_at	NM_001077527	0	0.00471947336318927	No	None
1554918_a_at	NM_001105515	0.0229007633587786	0.0618457056205443	No	chorion_villus_cells:normal;endometrial_endothelial_cell:normal;platelets:normal
1554919_s_at	NM_001039706	0.0381679389312977	0.0327558917676534	No	airway_epithelial_cells:normal;breast_lobular_cells:tumor;bronchial_epithelial_cells:normal;fallopian_tube_epithelium:normal;prostate_gland:normal
1554920_at	NM_001160706	0	0.00372218725070858	No	None
1554921_a_at	NM_001160706	0.0305343511450382	0.0421391062380103	No	amniotic_fluid:normal;head_and_neck_epithelial_cells:normal;skin:normal;vulva:normal
1554922_at	NM_178549	0	0.00572958805466161	No	None
1554923_at	NM_173551	0	0.00372218725070858	No	None
1554927_at	NR_024505	0	0	No	None
1554929_at	NM_025164	0	0	No	None
1554930_a_at	NM_004480	0.0610687022900763	0.191662749672140	No	endometrial_endothelial_cell:normal;mcf7_cell_line:normal;mcf-7_cells:normal;placenta:normal;rectum_mucosa:tumor;salivary_gland:normal;sigmoid_colon_mucosa:tumor;stomach:normal
1554931_at	NM_000778	0.00763358778625954	0.0149930762252227	No	liver:normal
1554932_at	NM_182521	0	0.00310510764785124	No	None
1554933_at	NM_001128217	0	0.00700644796740409	No	None
1554934_at	NM_018191	0	0	No	None
1554937_x_at	NM_178516	0	0.00271796644826822	No	None
1554938_a_at	NM_015547	0	0.0353877657757161	No	None
1554940_a_at	XR_042117	0.00763358778625954	0.0140509991835739	No	sperm:normal
1554941_at	NM_020805	0	0	No	None
1554942_a_at	NM_020805	0	0.00372218725070858	No	None
1554943_at	NM_007127	0	0.0130176502296972	No	None
1554945_x_at	NM_007127	0	0.0195006602845290	No	None
1554946_at	NA	0	0	No	None
1554947_at	NM_000019	0	0.0067268741671423	No	None
1554948_at	NA	0.122137404580153	0.272979748697997	Yes	cd14+_cells:normal;cerebellum:normal;corpus_callosum:normal;fallopian_tube:tumor;lung:normal;medulla:normal;nodose_nucleus:normal;ovary:tumor;penis:normal;peritoneum:tumor;spinal_cord:normal;spleen:normal;substantia_nigra:normal;subthalamic_nucleus:normal;trigeminal_ganglia:normal;vestibular_nuclei_superior:normal
1554949_at	NA	0	0	No	None
1554950_at	NM_001135	0	0.00372218725070858	No	None
1554951_at	NA	0	0	No	None
1554952_s_at	NM_033297	0.0229007633587786	0.0249782287308871	No	cd14+_cells:normal;monocyte:normal;neutrophils:normal
1554953_a_at	NR_026547	0	0	No	None
1554954_at	NR_026547	0	0	No	None
1554957_at	NA	0	0	No	None
1554958_at	NM_152320	0.00763358778625954	0.0114989234146066	No	neutrophils:normal
1554960_at	NM_178550	0.0152671755725191	0.0278478898920194	No	airway_epithelial_cells:normal;bronchial_epithelial_cells:normal
1554961_at	NM_002011	0	0	No	None
1554962_a_at	NM_002011	0	0.00798007641972985	No	None
1554963_at	NA	0.00763358778625954	0	No	fallopian_tube_epithelium:normal
1554964_x_at	NA	0.00763358778625954	0	No	fallopian_tube_epithelium:normal
1554965_at	NM_001042459	0	0.0176427880309439	No	None
1554966_a_at	NM_001042459	0.33587786259542	0.241826998506282	Yes	Many
1554967_at	NM_001146114	0	0	No	None
1554969_x_at	NM_001146114	0	0.00572958805466161	No	None
1554970_at	NM_174924	0.0152671755725191	0.0266008947185427	No	stomach_cardiac:normal;testes:normal
1554971_at	XM_001720283	0	0.00372218725070858	No	None
1554972_at	NA	0	0.00771630101876926	No	None
1554973_a_at	NM_020924	0.00763358778625954	0	No	sperm:normal
1554974_at	NM_080658	0	0.00186661414142255	No	None
1554976_a_at	NR_024378	0	0.00372218725070858	No	None
1554977_at	NM_001007125	0.00763358778625954	0.0236960296941429	No	testes:normal
1554978_at	XM_001719813	0	0	No	None
1554980_a_at	NM_001030287	0.0229007633587786	0.130576832935915	No	breast_stroma:normal;breast_stroma:tumor;bronchus:normal
1554981_at	NM_001161585	0.0152671755725191	0.0145925571817314	No	sperm:normal;testes:normal
1554982_a_at	NM_001161585	0.0152671755725191	0.00399411376806068	No	sperm:normal;testes:normal
1554983_at	NA	0	0	No	None
1554984_a_at	NM_002120	0	0.00744437450141716	No	None
1554985_at	NM_145756	0.0229007633587786	0.0293227845333256	No	airway_epithelial_cells:normal;bronchial_epithelial_cells:normal;fallopian_tube_epithelium:normal
1554986_a_at	NM_014758	0	0.0189771118149484	No	None
1554987_at	NM_005895	0	0.00572958805466161	No	None
1554988_at	NM_178527	0	0.0171330982961108	No	None
1554989_at	NM_001039479	0	0.00201490825633462	No	None
1554992_at	NM_001145648	0	0.00469581570303434	No	None
1554994_at	NM_000448	0	0	No	None
1554996_at	NA	0	0.00471947336318927	No	None
1554997_a_at	NM_000963	0.099236641221374	0.137801114875042	No	a549_cell_line:normal;breast_stroma:normal;breast_stroma:tumor;cd31+_cells:normal;cd49a+_cells:normal;cervix:tumor;chorion_villus_cells:normal;endometrial_endothelial_cell:normal;fetal_cartilage:normal;macaca_mulatta_blood:normal;monocyte:normal;neutrophils:normal;prostate_gland:normal
1554999_at	NM_152545	0.0152671755725191	0.0326310166654420	No	amniotic_fluid:normal;monocyte:normal
1555000_at	XM_001721868	0	0.0181883674588607	No	None
1555001_at	NM_152397	0	0.0130176502296972	No	None
1555002_at	XR_017796	0	0.000997286112480694	No	None
1555003_at	NM_002895	0	0.00372218725070858	No	None
1555004_a_at	NM_002895	0	0.0165870524578754	No	None
1555006_at	NM_144668	0	0.00515890810832027	No	None
[truncated: 52,614 more rows]
