# Supplementary material for: A flexible count data model to fit the wide diversity of expression profiles arising from extensively replicated RNA-seq experiments
Source: BMC Bioinformatics. 2013 Aug 21;14:254. doi: 10.1186/1471-2105-14-254 (PMC3849762; doi:10.1186/1471-2105-14-254)
Supplement: Additional file 1 — Scripts. ZIP file (.zip) containing all scripts, in the form of Sweave vignettes, to reproduce the results shown in this paper, including one copy of the resulting PDF file. Please read first through the README file contained in this tar ball in order to understand how to run the scripts. [file 1471-2105-14-254-S1.zip › tweeDEseqSupportingAnalyses/pickrell1DE.Rnw]

\SweaveOpts{eps=FALSE}
\SweaveOpts{prefix.string=figures/pickrell1DE}

%% customization according to http://www.stat.auckland.ac.nz/~stat782/downloads/Sweave-customisation.pdf

\DefineVerbatimEnvironment{Sinput}{Verbatim}{xleftmargin=2em}
\DefineVerbatimEnvironment{Soutput}{Verbatim}{xleftmargin=2em}
\DefineVerbatimEnvironment{Scode}{Verbatim}{xleftmargin=2em}
\fvset{listparameters={\setlength{\topsep}{0pt}}}
\renewenvironment{Schunk}{\vspace{\topsep}}{\vspace{\topsep}}

<<echo=FALSE, results=hide>>=
options(width=80)
options(continue="  ")
pdf.options(useDingbats=FALSE)

suppressMessages(library(Biobase))
library(tweeDEseq)
library(tweeDEseqCountData)
suppressMessages(library(DESeq))
library(edgeR)
suppressMessages(library(cqn))
library(xtable)
library(limma)
library(RColorBrewer)

cachePrefix <- "cache_"

data(pickrell1)
countsRaw <- exprs(pickrell1.eset)
genderCondition <- pickrell1.eset$gender
data(annotEnsembl63)
@

\section{Differential expression}

Throughout all the differential expression (DE) detection methods compared here,
we call DE those genes with a minimum 1-fold change (i.e., no fold-change cutoff)
at a maximum FDR of 10\% and set these values in the following cutoff variables
used in the rest of this document:

<<>>=
fcCutoff <- 1
fdrCutoff <- 0.1

cacheDir <- "resultsPickrell1"
stopifnot(file.exists(cacheDir)) ## sanity check
@

\subsection{Testing for differential expression with tweeDEseq}

In order to illustrate the accuracy of {\tt tweeDEseq} for detecting DE genes
in a extensively-replicated RNA-seq experiment we have compared the expression
profiles between males and females from the population of
\Sexpr{nrow(countsRaw)} unrelated Nigerian individuals \citep{PicMarPai10}.

The \tweeDEseq~package contains a function to test for differential expression
between two different conditions using a score based test: the
\Rfunction{tweeDE()} function. This function takes as input a matrix of counts
with genes on the rows and samples on the columns and it can perform calculations
in parallel if two or more cpu cores are available on the computer. In order to
enable this feature one should have installed and load first the
\Rpackage{parallel} package. One
can also fine-tune the number of cores to be employed with the argument
\Robject{mc.cores} which by default equals one implying that if
\Rpackage{parallel} is loaded, all cores will be used. We set here one single
variable to control this feature throughout all calls to the \Rfunction{tweeDE()}
function:

<<>>=
library(parallel)

nCores <- 1

nAvailableCores <- detectCores()
if (nCores == 1)
  nCores <- nAvailableCores
@
We perform a DE analysis with the \Rfunction{tweeDE()} function for each
different normalized input table of counts:

\begin{itemize}
  \item Un-normalized data:
<<echo=FALSE, results=hide>>=
load(file.path(cacheDir,
               paste(cachePrefix, "countsFiltered.RData", sep="")))
@
<<results=hide>>=
cache(resTweeDEseqUn <- tweeDE(countsFiltered, group=genderCondition, pair=c("male", "female"),
                               mc.cores=nCores), dir=cacheDir, prefix=cachePrefix)
@
<<>>=
dim(resTweeDEseqUn)
deGenesTweeDEseqUn <- print(resTweeDEseqUn, n=Inf, log2fc=log2(fcCutoff),
                            pval.adjust=fdrCutoff, sort.by="log2fc", print=FALSE)
deGenesTweeDEseqUn <- deGenesTweeDEseqUn[!is.na(deGenesTweeDEseqUn$pval), ]
dim(deGenesTweeDEseqUn)
@
  \item Normalized data with the \Rpackage{edgeR} methodology available through
        the \Rpackage{tweeDEseq} package itself:
<<echo=FALSE, results=hide>>=
load(file.path(cacheDir,
               paste(cachePrefix, "countsNormTweeDEseq.RData", sep="")))
@
<<results=hide>>=
cache(resTweeDEseqNorm <- tweeDE(countsNormTweeDEseq, group=genderCondition,
                                 pair=c("male", "female"), mc.cores=nCores),
      dir=cacheDir, prefix=cachePrefix)
@
<<>>=
dim(resTweeDEseqNorm)
deGenesTweeDEseqNorm <- print(resTweeDEseqNorm, n=Inf,
                              log2fc=log2(fcCutoff), pval.adjust=fdrCutoff,
                              sort.by="log2fc", print=FALSE)
deGenesTweeDEseqNorm <- deGenesTweeDEseqNorm[!is.na(deGenesTweeDEseqNorm$pval), ]
dim(deGenesTweeDEseqNorm)
@
  \item Normalized data with the \Rpackage{cqn} methodology:
<<echo=FALSE, results=hide>>=
load(file.path(cacheDir,
               paste(cachePrefix, "countsNormCQN.RData", sep="")))
@
<<results=hide>>=
cache(resTweeDEseqNormCQN <- tweeDE(countsNormCQN, group=genderCondition,
                                    pair=c("male", "female"), mc.cores=nCores),
      dir=cacheDir, prefix=cachePrefix)
@
<<>>=
dim(resTweeDEseqNormCQN)
deGenesTweeDEseqNormCQN <- print(resTweeDEseqNormCQN, n=Inf,
                                 log2fc=log2(fcCutoff),
                                 pval.adjust=fdrCutoff, sort.by="log2fc",
                                 print=FALSE)
deGenesTweeDEseqNormCQN <- deGenesTweeDEseqNormCQN[!is.na(deGenesTweeDEseqNormCQN$pval), ]
dim(deGenesTweeDEseqNormCQN)
@
\end{itemize}

\subsection{Testing for differential expression with DESeq}

In the case of \Rpackage{DESeq}, for each different normalization
method we use the corresponding object created in the previous section
to estimate tagwise dispersions, perform negative binomial testing and
call DE genes at the previously defined significance cutoffs.

\begin{itemize}
  \item Un-normalized data using arguments
        \Robject{method="per-condition"} and \Robject{sharingMode="gene-est-only"}:
<<echo=FALSE, results=hide>>=
load(file.path(cacheDir,
               paste(cachePrefix, "cdsUn.RData", sep="")))
@
<<results=hide>>=
cache(cdsUnCgOnly <- estimateDispersions(cdsUn, method="per-condition", sharingMode="gene-est-only"),
      dir=cacheDir, prefix=cachePrefix)
cache(resDESeqUnCgOnly <- nbinomTest(cdsUnCgOnly, "male", "female"),
      dir=cacheDir, prefix=cachePrefix)
@
<<>>=
dim(resDESeqUnCgOnly)
deGenesDESeqUnCgOnly <- resDESeqUnCgOnly[resDESeqUnCgOnly$padj < fdrCutoff &
                                               abs(resDESeqUnCgOnly$log2FoldChange) > log2(fcCutoff), ]
deGenesDESeqUnCgOnly <- deGenesDESeqUnCgOnly[!is.na(deGenesDESeqUnCgOnly$pval), ]
dim(deGenesDESeqUnCgOnly)
@
  \item Un-normalized data using arguments
        \Robject{method="per-condition"} and \Robject{sharingMode="maximum"}:
<<results=hide>>=
cache(cdsUnCmax <- estimateDispersions(cdsUn, method="per-condition", sharingMode="maximum"),
      dir=cacheDir, prefix=cachePrefix)
cache(resDESeqUnCmax <- nbinomTest(cdsUnCmax, "male", "female"),
      dir=cacheDir, prefix=cachePrefix)
@
<<>>=
dim(resDESeqUnCmax)
deGenesDESeqUnCmax <- resDESeqUnCmax[resDESeqUnCmax$padj < fdrCutoff &
                                               abs(resDESeqUnCmax$log2FoldChange) > log2(fcCutoff), ]
deGenesDESeqUnCmax <- deGenesDESeqUnCmax[!is.na(deGenesDESeqUnCmax$pval), ]
dim(deGenesDESeqUnCmax)
@
  \item Un-normalized data using arguments
        \Robject{method="pooled"} and \Robject{sharingMode="gene-est-only"}:
<<results=hide>>=
cache(cdsUnPgOnly <- estimateDispersions(cdsUn, method="pooled", sharingMode="gene-est-only"),
      dir=cacheDir, prefix=cachePrefix)
cache(resDESeqUnPgOnly <- nbinomTest(cdsUnPgOnly, "male", "female"),
      dir=cacheDir, prefix=cachePrefix)
@
<<>>=
dim(resDESeqUnPgOnly)
deGenesDESeqUnPgOnly <- resDESeqUnPgOnly[resDESeqUnPgOnly$padj < fdrCutoff &
                                               abs(resDESeqUnPgOnly$log2FoldChange) > log2(fcCutoff), ]
deGenesDESeqUnPgOnly <- deGenesDESeqUnPgOnly[!is.na(deGenesDESeqUnPgOnly$pval), ]
dim(deGenesDESeqUnPgOnly)
@
  \item Un-normalized data using arguments
        \Robject{method="pooled"} and \Robject{sharingMode="maximum"}:
<<results=hide>>=
cache(cdsUnPmax <- estimateDispersions(cdsUn, method="pooled", sharingMode="maximum"),
      dir=cacheDir, prefix=cachePrefix)
cache(resDESeqUnPmax <- nbinomTest(cdsUnPmax, "male", "female"),
      dir=cacheDir, prefix=cachePrefix)
@
<<>>=
dim(resDESeqUnPmax)
deGenesDESeqUnPmax <- resDESeqUnPmax[resDESeqUnPmax$padj < fdrCutoff &
                                               abs(resDESeqUnPmax$log2FoldChange) > log2(fcCutoff), ]
deGenesDESeqUnPmax <- deGenesDESeqUnPmax[!is.na(deGenesDESeqUnPmax$pval), ]
dim(deGenesDESeqUnPmax)
@
  \item Normalized data with \Rpackage{DESeq}'s own methodology using arguments
        \Robject{method="per-condition"} and \Robject{sharingMode="gene-est-only"}:
<<echo=FALSE, results=hide>>=
load(file.path(cacheDir,
               paste(cachePrefix, "cdsNorm.RData", sep="")))
@
<<results=hide>>=
cache(cdsNormCgOnly <- estimateDispersions(cdsNorm, method="per-condition", sharingMode="gene-est-only"),
      dir=cacheDir, prefix=cachePrefix)
cache(resDESeqNormCgOnly <- nbinomTest(cdsNormCgOnly, "male", "female"),
      dir=cacheDir, prefix=cachePrefix)
@
<<>>=
dim(resDESeqNormCgOnly)
deGenesDESeqNormCgOnly <- resDESeqNormCgOnly[resDESeqNormCgOnly$padj < fdrCutoff &
                                               abs(resDESeqNormCgOnly$log2FoldChange) > log2(fcCutoff), ]
deGenesDESeqNormCgOnly <- deGenesDESeqNormCgOnly[!is.na(deGenesDESeqNormCgOnly$pval), ]
dim(deGenesDESeqNormCgOnly)
@
  \item Normalized data with \Rpackage{DESeq}'s own methodology using arguments
        \Robject{method="per-condition"} and \Robject{sharingMode="maximum"}:
<<results=hide>>=
cache(cdsNormCmax <- estimateDispersions(cdsNorm, method="per-condition", sharingMode="maximum"),
      dir=cacheDir, prefix=cachePrefix)
cache(resDESeqNormCmax <- nbinomTest(cdsNormCmax, "male", "female"),
      dir=cacheDir, prefix=cachePrefix)
@
<<>>=
dim(resDESeqNormCmax)
deGenesDESeqNormCmax <- resDESeqNormCmax[resDESeqNormCmax$padj < fdrCutoff &
                                               abs(resDESeqNormCmax$log2FoldChange) > log2(fcCutoff), ]
deGenesDESeqNormCmax <- deGenesDESeqNormCmax[!is.na(deGenesDESeqNormCmax$pval), ]
dim(deGenesDESeqNormCmax)
@
  \item Normalized data with \Rpackage{DESeq}'s own methodology using arguments
        \Robject{method="pooled"} and \Robject{sharingMode="gene-est-only"}:
<<results=hide>>=
cache(cdsNormPgOnly <- estimateDispersions(cdsNorm, method="pooled", sharingMode="gene-est-only"),
      dir=cacheDir, prefix=cachePrefix)
cache(resDESeqNormPgOnly <- nbinomTest(cdsNormPgOnly, "male", "female"),
      dir=cacheDir, prefix=cachePrefix)
@
<<>>=
dim(resDESeqNormPgOnly)
deGenesDESeqNormPgOnly <- resDESeqNormPgOnly[resDESeqNormPgOnly$padj < fdrCutoff &
                                               abs(resDESeqNormPgOnly$log2FoldChange) > log2(fcCutoff), ]
deGenesDESeqNormPgOnly <- deGenesDESeqNormPgOnly[!is.na(deGenesDESeqNormPgOnly$pval), ]
dim(deGenesDESeqNormPgOnly)
@
  \item Normalized data with \Rpackage{DESeq}'s own methodology using arguments
        \Robject{method="pooled"} and \Robject{sharingMode="maximum"}:
<<results=hide>>=
cache(cdsNormPmax <- estimateDispersions(cdsNorm, method="pooled", sharingMode="maximum"),
      dir=cacheDir, prefix=cachePrefix)
cache(resDESeqNormPmax <- nbinomTest(cdsNormPmax, "male", "female"),
      dir=cacheDir, prefix=cachePrefix)
@
<<>>=
dim(resDESeqNormPmax)
deGenesDESeqNormPmax <- resDESeqNormPmax[resDESeqNormPmax$padj < fdrCutoff &
                                               abs(resDESeqNormPmax$log2FoldChange) > log2(fcCutoff), ]
deGenesDESeqNormPmax <- deGenesDESeqNormPmax[!is.na(deGenesDESeqNormPmax$pval), ]
dim(deGenesDESeqNormPmax)
@
%% This is the error given by DESeq
%% Error in parametricDispersionFit(means, disps) :
%% Parametric dispersion fit failed. Try a local fit and/or a pooled estimation. (See '?estimateDispersions')
  \item Normalized data with the \Rpackage{cqn} methodology using arguments
        \Robject{method="per-condition"} and \Robject{sharingMode="gene-est-only"}. Here we
        need to set \Robject{fitType="local"} to avoid getting an error:
<<echo=FALSE, results=hide>>=
load(file.path(cacheDir,
               paste(cachePrefix, "cdsCQN.RData", sep="")))
@
<<results=hide>>=
cache(cdsNormCQNCgOnly <- estimateDispersions(cdsCQN, method="per-condition", fitType="local", sharingMode="gene-est-only"),
      dir=cacheDir, prefix=cachePrefix)
cache(resDESeqNormCQNCgOnly <- nbinomTest(cdsNormCQNCgOnly, "male", "female"),
      dir=cacheDir, prefix=cachePrefix)
@
<<>>=
dim(resDESeqNormCQNCgOnly)
deGenesDESeqNormCQNCgOnly <- resDESeqNormCQNCgOnly[resDESeqNormCQNCgOnly$padj < fdrCutoff &
                                               abs(resDESeqNormCQNCgOnly$log2FoldChange) > log2(fcCutoff), ]
deGenesDESeqNormCQNCgOnly <- deGenesDESeqNormCQNCgOnly[!is.na(deGenesDESeqNormCQNCgOnly$pval), ]
dim(deGenesDESeqNormCQNCgOnly)
@
  \item Normalized data with the \Rpackage{cqn} methodology using arguments
        \Robject{method="per-condition"} and \Robject{sharingMode="maximum"}. Here we
        need to set \Robject{fitType="local"} to avoid getting an error:
<<results=hide>>=
cache(cdsNormCQNCmax <- estimateDispersions(cdsCQN, method="per-condition", fitType="local", sharingMode="maximum"),
      dir=cacheDir, prefix=cachePrefix)
cache(resDESeqNormCQNCmax <- nbinomTest(cdsNormCQNCmax, "male", "female"),
      dir=cacheDir, prefix=cachePrefix)
@
<<>>=
dim(resDESeqNormCQNCmax)
deGenesDESeqNormCQNCmax <- resDESeqNormCQNCmax[resDESeqNormCQNCmax$padj < fdrCutoff &
                                               abs(resDESeqNormCQNCmax$log2FoldChange) > log2(fcCutoff), ]
deGenesDESeqNormCQNCmax <- deGenesDESeqNormCQNCmax[!is.na(deGenesDESeqNormCQNCmax$pval), ]
dim(deGenesDESeqNormCQNCmax)
@
  \item Normalized data with the \Rpackage{cqn} methodology using arguments
        \Robject{method="pooled"} and \Robject{sharingMode="gene-est-only"}. Here we
        need to set \Robject{fitType="local"} to avoid getting an error:
<<results=hide>>=
cache(cdsNormCQNPgOnly <- estimateDispersions(cdsCQN, method="pooled", fitType="local", sharingMode="gene-est-only"),
      dir=cacheDir, prefix=cachePrefix)
cache(resDESeqNormCQNPgOnly <- nbinomTest(cdsNormCQNPgOnly, "male", "female"),
      dir=cacheDir, prefix=cachePrefix)
@
<<>>=
dim(resDESeqNormCQNPgOnly)
deGenesDESeqNormCQNPgOnly <- resDESeqNormCQNPgOnly[resDESeqNormCQNPgOnly$padj < fdrCutoff &
                                               abs(resDESeqNormCQNPgOnly$log2FoldChange) > log2(fcCutoff), ]
deGenesDESeqNormCQNPgOnly <- deGenesDESeqNormCQNPgOnly[!is.na(deGenesDESeqNormCQNPgOnly$pval), ]
dim(deGenesDESeqNormCQNPgOnly)
@
  \item Normalized data with the \Rpackage{cqn} methodology using arguments
        \Robject{method="pooled"} and \Robject{sharingMode="maximum"}. Here we
        need to set \Robject{fitType="local"} to avoid getting an error:
<<results=hide>>=
cache(cdsNormCQNPmax <- estimateDispersions(cdsCQN, method="pooled", fitType="local", sharingMode="maximum"),
      dir=cacheDir, prefix=cachePrefix)
cache(resDESeqNormCQNPmax <- nbinomTest(cdsNormCQNPmax, "male", "female"),
      dir=cacheDir, prefix=cachePrefix)
@
<<>>=
dim(resDESeqNormCQNPmax)
deGenesDESeqNormCQNPmax <- resDESeqNormCQNPmax[resDESeqNormCQNPmax$padj < fdrCutoff &
                                               abs(resDESeqNormCQNPmax$log2FoldChange) > log2(fcCutoff), ]
deGenesDESeqNormCQNPmax <- deGenesDESeqNormCQNPmax[!is.na(deGenesDESeqNormCQNPmax$pval), ]
dim(deGenesDESeqNormCQNPmax)
@
\end{itemize}

\subsection{Testing for differential expression with edgeR}

In the case of \Rpackage{edgeR}, for each different normalization
method we use the corresponding object created in the previous section
to estimate tagwise dispersions, perform negative binomial testing and
call DE genes at the previously defined significance cutoffs.

\begin{itemize}
  \item Un-normalized data and common/trended/tagwise moderation
          regime with \Robject{prior.df=20} (default):
<<echo=FALSE, results=hide>>=
load(file.path(cacheDir,
               paste(cachePrefix, "dUn.RData", sep="")))
@
<<>>=
design <- model.matrix(~ dUn$sample$group)
cache(dUn.common <- estimateGLMCommonDisp(dUn, design), dir=cacheDir, prefix=cachePrefix)
cache(dUn.trended <- estimateGLMTrendedDisp(dUn.common, design), dir=cacheDir, prefix=cachePrefix)
cache(dUn.tagwise <- estimateGLMTagwiseDisp(dUn.trended, design), dir=cacheDir, prefix=cachePrefix)
cache(dUn.fit <- glmFit(dUn.tagwise, design), dir=cacheDir, prefix=cachePrefix)
cache(dUn.lrt <- glmLRT(dUn.fit, coef=2), dir=cacheDir, prefix=cachePrefix)
cache(resEdgeRun <- topTags(dUn.lrt, n=Inf), dir=cacheDir, prefix=cachePrefix)
dim(resEdgeRun)
deGenesEdgeRun <-
  resEdgeRun$table[rownames(resEdgeRun$table)[resEdgeRun$table$FDR < fdrCutoff &
               abs(resEdgeRun$table$logFC) > log2(fcCutoff)], ]
deGenesEdgeRun <- deGenesEdgeRun[!is.na(deGenesEdgeRun$PValue), ]
dim(deGenesEdgeRun)
@
  \item Un-normalized data and common/trended/tagwise moderation
        regime with \Robject{prior.df=1}:
<<>>=
cache(dUn.tagwise.df1 <- estimateGLMTagwiseDisp(dUn.trended, design, prior.df=1),
      dir=cacheDir, prefix=cachePrefix)
cache(dUn.fit.df1 <- glmFit(dUn.tagwise.df1, design), dir=cacheDir, prefix=cachePrefix)
cache(dUn.lrt.df1 <- glmLRT(dUn.fit.df1, coef=2), dir=cacheDir, prefix=cachePrefix)
cache(resEdgeRunDf1 <- topTags(dUn.lrt.df1, n=Inf), dir=cacheDir, prefix=cachePrefix)
dim(resEdgeRunDf1)
deGenesEdgeRunDf1 <-
  resEdgeRunDf1$table[rownames(resEdgeRunDf1$table)[resEdgeRunDf1$table$FDR < fdrCutoff &
               abs(resEdgeRunDf1$table$logFC) > log2(fcCutoff)], ]
deGenesEdgeRunDf1 <- deGenesEdgeRunDf1[!is.na(deGenesEdgeRunDf1$PValue), ]
dim(deGenesEdgeRunDf1)
@
  \item Un-normalized data, common/trended/tagwise moderation
          regime with \Robject{prior.df=20} (default) and quasi-likelihood F-tests:
<<>>=
cache(dUn.qlf <- glmQLFTest(dUn.fit, coef=2), dir=cacheDir, prefix=cachePrefix)
cache(resEdgeRunQLF <- topTags(dUn.qlf, n=Inf), dir=cacheDir, prefix=cachePrefix)
dim(resEdgeRunQLF)
deGenesEdgeRunQLF <-
  resEdgeRunQLF$table[rownames(resEdgeRunQLF$table)[resEdgeRunQLF$table$FDR < fdrCutoff &
               abs(resEdgeRunQLF$table$logFC) > log2(fcCutoff)], ]
deGenesEdgeRunQLF <- deGenesEdgeRunQLF[!is.na(deGenesEdgeRunQLF$PValue), ]
dim(deGenesEdgeRunQLF)
@
  \item Un-normalized data, common/trended/tagwise moderation
          regime with \Robject{prior.df=1} and quasi-likelihood F-tests:
<<>>=
cache(dUn.df1.qlf <- glmQLFTest(dUn.fit.df1, coef=2), dir=cacheDir, prefix=cachePrefix)
cache(resEdgeRunQLFdf1 <- topTags(dUn.df1.qlf, n=Inf), dir=cacheDir, prefix=cachePrefix)
dim(resEdgeRunQLFdf1)
deGenesEdgeRunQLFdf1 <-
  resEdgeRunQLFdf1$table[rownames(resEdgeRunQLFdf1$table)[resEdgeRunQLFdf1$table$FDR < fdrCutoff &
               abs(resEdgeRunQLFdf1$table$logFC) > log2(fcCutoff)], ]
deGenesEdgeRunQLFdf1 <- deGenesEdgeRunQLFdf1[!is.na(deGenesEdgeRunQLFdf1$PValue), ]
dim(deGenesEdgeRunQLFdf1)
@
  \item Normalized data with \Rpackage{edgeR}'s own methodology and common/trended/tagwise moderation
        regime with \Robject{prior.df=20} (default):
<<echo=FALSE, results=hide>>=
load(file.path(cacheDir,
               paste(cachePrefix, "dNorm.RData", sep="")))
@
<<>>=
design <- model.matrix(~ dNorm$sample$group)
cache(dNorm.common <- estimateGLMCommonDisp(dNorm, design), dir=cacheDir, prefix=cachePrefix)
cache(dNorm.trended <- estimateGLMTrendedDisp(dNorm.common, design), dir=cacheDir, prefix=cachePrefix)
cache(dNorm.tagwise <- estimateGLMTagwiseDisp(dNorm.trended, design), dir=cacheDir, prefix=cachePrefix)
cache(dNorm.fit <- glmFit(dNorm.tagwise, design), dir=cacheDir, prefix=cachePrefix)
cache(dNorm.lrt <- glmLRT(dNorm.fit, coef=2), dir=cacheDir, prefix=cachePrefix)
cache(resEdgeRnorm <- topTags(dNorm.lrt, n=Inf), dir=cacheDir, prefix=cachePrefix)
dim(resEdgeRnorm)
deGenesEdgeRnorm <-
  resEdgeRnorm$table[rownames(resEdgeRnorm$table)[resEdgeRnorm$table$FDR < fdrCutoff &
               abs(resEdgeRnorm$table$logFC) > log2(fcCutoff)], ]
deGenesEdgeRnorm <- deGenesEdgeRnorm[!is.na(deGenesEdgeRnorm$PValue), ]
dim(deGenesEdgeRnorm)
@
  \item Normalized data with \Rpackage{edgeR}'s own methodology and common/trended/tagwise moderation
        regime with \Robject{prior.n=1}:
<<>>=
cache(dNorm.tagwise.df1 <- estimateGLMTagwiseDisp(dNorm.trended, design, prior.df=1),
      dir=cacheDir, prefix=cachePrefix)
cache(dNorm.fit.df1 <- glmFit(dNorm.tagwise.df1, design), dir=cacheDir, prefix=cachePrefix)
cache(dNorm.lrt.df1 <- glmLRT(dNorm.fit.df1, coef=2), dir=cacheDir, prefix=cachePrefix)
cache(resEdgeRnormDf1 <- topTags(dNorm.lrt.df1, n=Inf), dir=cacheDir, prefix=cachePrefix)
dim(resEdgeRnormDf1)
deGenesEdgeRnormDf1 <-
  resEdgeRnormDf1$table[rownames(resEdgeRnormDf1$table)[resEdgeRnormDf1$table$FDR < fdrCutoff &
               abs(resEdgeRnormDf1$table$logFC) > log2(fcCutoff)], ]
deGenesEdgeRnormDf1 <- deGenesEdgeRnormDf1[!is.na(deGenesEdgeRnormDf1$PValue), ]
dim(deGenesEdgeRnormDf1)
@
  \item Normalized data with \Rpackage{edgeR}'s own methodology and common/trended/tagwise moderation
        regime with \Robject{prior.df=20} (default) and quasi-likelihood F-tests:
<<>>=
cache(dNorm.qlf <- glmQLFTest(dNorm.fit, coef=2), dir=cacheDir, prefix=cachePrefix)
cache(resEdgeRnormQLF <- topTags(dNorm.qlf, n=Inf), dir=cacheDir, prefix=cachePrefix)
dim(resEdgeRnormQLF)
deGenesEdgeRnormQLF <-
  resEdgeRnormQLF$table[rownames(resEdgeRnormQLF$table)[resEdgeRnormQLF$table$FDR < fdrCutoff &
                        abs(resEdgeRnormQLF$table$logFC) > log2(fcCutoff)], ]
deGenesEdgeRnormQLF <- deGenesEdgeRnormQLF[!is.na(deGenesEdgeRnormQLF$PValue), ]
dim(deGenesEdgeRnormQLF)
@
  \item Normalized data with \Rpackage{edgeR}'s own methodology and common/trended/tagwise moderation
        regime with \Robject{prior.df=1} and quasi-likelihood F-tests:
<<>>=
cache(dNorm.df1.qlf <- glmQLFTest(dNorm.fit.df1, coef=2), dir=cacheDir, prefix=cachePrefix)
cache(resEdgeRnormQLFdf1 <- topTags(dNorm.df1.qlf, n=Inf), dir=cacheDir, prefix=cachePrefix)
dim(resEdgeRnormQLFdf1)
deGenesEdgeRnormQLFdf1 <-
  resEdgeRnormQLFdf1$table[rownames(resEdgeRnormQLFdf1$table)[resEdgeRnormQLFdf1$table$FDR < fdrCutoff &
                           abs(resEdgeRnormQLFdf1$table$logFC) > log2(fcCutoff)], ]
deGenesEdgeRnormQLFdf1 <- deGenesEdgeRnormQLFdf1[!is.na(deGenesEdgeRnormQLFdf1$PValue), ]
dim(deGenesEdgeRnormQLFdf1)
@
  \item Normalized data with the \Rpackage{cqn} methodology and common/trended/tagwise moderation
        regime with \Robject{prior.n=20} (default):
<<echo=FALSE, results=hide>>=
load(file.path(cacheDir,
               paste(cachePrefix, "cqnNorm.RData", sep="")))
common <- intersect(rownames(countsFiltered),
                    rownames(annotEnsembl63[!is.na(annotEnsembl63$Length), ]))
@
<<>>=
dUnCommonGenes <- dUn[common, ]
design <- model.matrix(~ dUnCommonGenes$sample$group)
cache(dCQN.common <- estimateGLMCommonDisp(dUnCommonGenes, design, offset=cqnNorm$offset),
      dir=cacheDir, prefix=cachePrefix)
cache(dCQN.trended <- estimateGLMTrendedDisp(dCQN.common, design, offset=cqnNorm$offset),
      dir=cacheDir, prefix=cachePrefix)
cache(dCQN.tagwise <- estimateGLMTagwiseDisp(dCQN.trended, design, offset=cqnNorm$offset),
      dir=cacheDir, prefix=cachePrefix)
cache(dCQN.fit <- glmFit(dCQN.tagwise, design, offset=cqnNorm$offset),
      dir=cacheDir, prefix=cachePrefix)
cache(dCQN.lrt <- glmLRT(dCQN.fit, coef=2), dir=cacheDir, prefix=cachePrefix)
cache(resEdgeRnormCQN <- topTags(dCQN.lrt, n=Inf), dir=cacheDir, prefix=cachePrefix)
dim(resEdgeRnormCQN)
deGenesEdgeRnormCQN <-
  resEdgeRnormCQN$table[rownames(resEdgeRnormCQN$table)[resEdgeRnormCQN$table$FDR < fdrCutoff &
               abs(resEdgeRnormCQN$table$logFC) > log2(fcCutoff)], ]
deGenesEdgeRnormCQN <- deGenesEdgeRnormCQN[!is.na(deGenesEdgeRnormCQN$PValue), ]
dim(deGenesEdgeRnormCQN)
@
  \item Normalized data with the \Rpackage{cqn} methodology and common/trended/tagwise moderation
        regime with \Robject{prior.n=1}:
<<>>=
cache(dCQN.tagwise.df1 <- estimateGLMTagwiseDisp(dCQN.trended, design, prior.df=1, offset=cqnNorm$offset),
      dir=cacheDir, prefix=cachePrefix)
cache(dCQN.fit.df1 <- glmFit(dCQN.tagwise.df1, design, offset=cqnNorm$offset),
      dir=cacheDir, prefix=cachePrefix)
cache(dCQN.lrt.df1 <- glmLRT(dCQN.fit.df1, coef=2), dir=cacheDir, prefix=cachePrefix)
cache(resEdgeRnormCQNdf1 <- topTags(dCQN.lrt.df1, n=Inf), dir=cacheDir, prefix=cachePrefix)
dim(resEdgeRnormCQNdf1)
deGenesEdgeRnormCQNdf1 <-
  resEdgeRnormCQNdf1$table[rownames(resEdgeRnormCQNdf1$table)[resEdgeRnormCQNdf1$table$FDR < fdrCutoff &
                           abs(resEdgeRnormCQNdf1$table$logFC) > log2(fcCutoff)], ]
deGenesEdgeRnormCQNdf1 <- deGenesEdgeRnormCQNdf1[!is.na(deGenesEdgeRnormCQNdf1$PValue), ]
dim(deGenesEdgeRnormCQNdf1)
@
  \item Normalized data with the \Rpackage{cqn} methodology, common/trended/tagwise moderation
        regime with \Robject{prior.df=20} (default) and quasi-likelihood F-tests:
<<>>=
cache(dCQN.qlf <- glmQLFTest(dCQN.fit, coef=2), dir=cacheDir, prefix=cachePrefix)
cache(resEdgeRnormCQNqlf <- topTags(dCQN.qlf, n=Inf), dir=cacheDir, prefix=cachePrefix)
dim(resEdgeRnormCQNqlf)
deGenesEdgeRnormCQNqlf <-
  resEdgeRnormCQNqlf$table[rownames(resEdgeRnormCQNqlf$table)[resEdgeRnormCQNqlf$table$FDR < fdrCutoff &
               abs(resEdgeRnormCQNqlf$table$logFC) > log2(fcCutoff)], ]
deGenesEdgeRnormCQNqlf <- deGenesEdgeRnormCQNqlf[!is.na(deGenesEdgeRnormCQNqlf$PValue), ]
dim(deGenesEdgeRnormCQNqlf)
@
  \item Normalized data with the \Rpackage{cqn} methodology, common/trended/tagwise moderation
        regime with \Robject{prior.df=20} (default) and quasi-likelihood F-tests:
<<>>=
cache(dCQN.df1.qlf <- glmQLFTest(dCQN.fit.df1, coef=2), dir=cacheDir, prefix=cachePrefix)
cache(resEdgeRnormCQNqlfDf1 <- topTags(dCQN.df1.qlf, n=Inf), dir=cacheDir, prefix=cachePrefix)
dim(resEdgeRnormCQNqlfDf1)
deGenesEdgeRnormCQNqlfDf1 <-
  resEdgeRnormCQNqlfDf1$table[rownames(resEdgeRnormCQNqlfDf1$table)[resEdgeRnormCQNqlfDf1$table$FDR < fdrCutoff &
               abs(resEdgeRnormCQNqlfDf1$table$logFC) > log2(fcCutoff)], ]
deGenesEdgeRnormCQNqlfDf1 <- deGenesEdgeRnormCQNqlfDf1[!is.na(deGenesEdgeRnormCQNqlfDf1$PValue), ]
dim(deGenesEdgeRnormCQNqlfDf1)
@
\end{itemize}

\section{Assessing differential expression calling accuracy}

In order to try to assess the accuracy of all of the previous differential
expression analysis methods we will compare each subset of DE genes to a list of
genes with documented sex-specific expression by means of a Fisher's exact test.
The list of genes with documented sex-specific expression was built by first
selecting genes in chromosome X that escape X-inactivation \citep{CarWil05},
denoted here by XiE genes, and genes in the male-specific region of the Y
chrosomome \citep{SkaKurPag03} denoted by MSY genes. This list forms part of
the the experimental data package \Rpackage{tweeDEseqCountData} and should be
retrieved from the package in the following way:

<<>>=
data(genderGenes)

length(XiEgenes)
length(msYgenes)
@
which loads two vector objects, \Robject{XiEgenes} and \Robject{msYgenes}, of
Ensembl Gene IDs containing the two separated lists of XiE and MSY genes,
respectively. For the purpose of evaluating the accuracy of the predictions
we will put these two types of genes with sex-specific expression into a single
vector:

<<>>=
genderGenes <- c(msYgenes, XiEgenes)
length(genderGenes)
@
against which the accuracy will be evaluated in terms of the harmonic mean
of precision and recall, also known as the F-measure calculated as follows:

\begin{equation}
F=2\times\frac{\textrm{precision}\cdot\textrm{recall}}{\textrm{precision}+\textrm{recall}}\,,
\end{equation}
and implemented in the following function:

<<>>=
performance <- function(predictions, labels, predName="DE", labName="SEX", beta=1)
 {
   tt <- table(relevel(factor(labels, labels=c("No", "Yes")), 2),
               relevel(factor(predictions, labels=c("No", "Yes")), 2),
               dnn=list(labName, predName))
   tp <- tt[1, 1] ## true positive predictions
   fp <- tt[2, 1] ## false positive predictions
   fn <- tt[1, 2] ## false negative predictions

   p <- tp / (tp + fp)  ## precision
   r <- tp / (tp + fn)  ## recall

   F <- ((1+beta^2)*p*r) / (beta^2*p + r)

   ans <- list(table=tt, p=p, r=r, F=F)
   class(ans) <- "performance"
   ans
 }

print.performance <- function(x, digits=2)
 {
   print(x$table)
   cat ("\n")
   cat("Precision:", round(x$p, digits=digits), "\n")
   cat("Recall:", round(x$r, digits=digits), "\n")
   cat("F-measure:", round(x$F, digits=digits), "\n")
 }
@
where the latter one is just made for displaying purposes.

For each combination of normalization and prediction method, we store the
corresponding contingency table of predictions and correct labels and the
value of the F-measure summarizing the accuracy of the predictions, in the
following nested list data structure which will be filled out with the function
defined below.

<<>>=
cacc <- vector(mode="list", length=3)
names(cacc) <- c("UnNorm", "OwnNorm", "cqn")
cacc <- lapply(cacc, function(x) {
                       l <- vector(mode="list", length=9)
                       names(l) <- c("tweeDEseq", "DESeqCgO", "DESeqCmax", "DESeqPgO", "DESeqPmax",
                                     "edgeRdf20", "edgeRdf1", "edgeRqlfDf20", "edgeRqlfDf1")
                       l <- lapply(l, function(x)
                                        data.frame(SexSp=c("Yes", "No", "Total"),
                                                   DEyes=rep(NA, 3),
                                                   DEno=rep(NA, 3),
                                                   Total=rep(NA, 3),
                                                   Perf.=rep(NA, 3),
                                                   stringsAsFactors=FALSE))
                       l
                     })

fillCallingAcc <- function(cacc, normMet, deMet, perf) {
  stopifnot(class(perf) == "performance")
  cacc[[normMet]][[deMet]][1:2, 2:3] <- perf$table
  cacc[[normMet]][[deMet]][1:2, 4] <- margin.table(perf$table, 1)
  cacc[[normMet]][[deMet]][3, 2:3] <- margin.table(perf$table, 2)
  cacc[[normMet]][[deMet]][3, 4] <- margin.table(perf$table)
  cacc[[normMet]][[deMet]][1, 5] <- sprintf("P=%.2f", perf$p)
  cacc[[normMet]][[deMet]][2, 5] <- sprintf("R=%.2f", perf$r)
  cacc[[normMet]][[deMet]][3, 5] <- sprintf("F=%.2f", perf$F)
  cacc
}
@

\subsection{Calling accuracy for tweeDEseq}

\begin{itemize}
  \item Un-normalized data:
<<>>=
truelabels <- rownames(resTweeDEseqUn) %in% genderGenes
predictions <- resTweeDEseqUn$pval.adjust < fdrCutoff &
               abs(resTweeDEseqUn$log2fc) > log2(fcCutoff)
perf <- performance(predictions, truelabels)
perf
cacc <- fillCallingAcc(cacc, "UnNorm", "tweeDEseq", perf)
@
  \item Normalized data with the \Rpackage{edgeR} methodology available through \Rpackage{tweeDEseq}:
<<>>=
truelabels <- rownames(resTweeDEseqNorm) %in% genderGenes
predictions <- resTweeDEseqNorm$pval.adjust < fdrCutoff &
               abs(resTweeDEseqNorm$log2fc) > log2(fcCutoff)
perf <- performance(predictions, truelabels)
perf
cacc <- fillCallingAcc(cacc, "OwnNorm", "tweeDEseq", perf)
@
  \item Normalized data with the \Rpackage{cqn} methodology:
<<>>=
truelabels <- rownames(resTweeDEseqNormCQN) %in% genderGenes
predictions <- resTweeDEseqNormCQN$pval.adjust < fdrCutoff &
               abs(resTweeDEseqNormCQN$log2fc) > log2(fcCutoff)
perf <- performance(predictions, truelabels)
perf
cacc <- fillCallingAcc(cacc, "cqn", "tweeDEseq", perf)
@
\end{itemize}

\subsection{Calling accuracy for DESeq}

\begin{itemize}
  \item Un-normalized data and arguments
        \Robject{method="per-condition"} and \Robject{sharingMode="gene-est-only"}:
<<>>=
truelabels <- resDESeqUnCgOnly$id %in% genderGenes
predictions <- resDESeqUnCgOnly$padj < fdrCutoff &
               abs(resDESeqUnCgOnly$log2FoldChange) > log2(fcCutoff)
perf <- performance(predictions, truelabels)
perf
cacc <- fillCallingAcc(cacc, "UnNorm", "DESeqCgO", perf)
@
  \item Un-normalized data and arguments
        \Robject{method="per-condition"} and \Robject{sharingMode="maximum"}:
<<>>=
truelabels <- resDESeqUnCmax$id %in% genderGenes
predictions <- resDESeqUnCmax$padj < fdrCutoff &
               abs(resDESeqUnCmax$log2FoldChange) > log2(fcCutoff)
perf <- performance(predictions, truelabels)
perf
cacc <- fillCallingAcc(cacc, "UnNorm", "DESeqCmax", perf)
@
  \item Un-normalized data and arguments
        \Robject{method="pooled"} and \Robject{sharingMode="gene-est-only"}:
<<>>=
truelabels <- resDESeqUnPgOnly$id %in% genderGenes
predictions <- resDESeqUnPgOnly$padj < fdrCutoff &
               abs(resDESeqUnPgOnly$log2FoldChange) > log2(fcCutoff)
perf <- performance(predictions, truelabels)
perf
cacc <- fillCallingAcc(cacc, "UnNorm", "DESeqPgO", perf)
@
  \item Un-normalized data and arguments
        \Robject{method="pooled"} and \Robject{sharingMode="maximum"}:
<<>>=
truelabels <- resDESeqUnPmax$id %in% genderGenes
predictions <- resDESeqUnPmax$padj < fdrCutoff &
               abs(resDESeqUnPmax$log2FoldChange) > log2(fcCutoff)
perf <- performance(predictions, truelabels)
perf
cacc <- fillCallingAcc(cacc, "UnNorm", "DESeqPmax", perf)
@
  \item Normalized data with the \Rpackage{DESeq} methodology and arguments
        \Robject{method="per-condition"} and \Robject{sharingMode="gene-est-only"}:
<<>>=
truelabels <- resDESeqNormCgOnly$id %in% genderGenes
predictions <- resDESeqNormCgOnly$padj < fdrCutoff &
               abs(resDESeqNormCgOnly$log2FoldChange) > log2(fcCutoff)
perf <- performance(predictions, truelabels)
perf
cacc <- fillCallingAcc(cacc, "OwnNorm", "DESeqCgO", perf)
@
  \item Normalized data with the \Rpackage{DESeq} methodology and arguments
        \Robject{method="per-condition"} and \Robject{sharingMode="maximum"}:
<<>>=
truelabels <- resDESeqNormCmax$id %in% genderGenes
predictions <- resDESeqNormCmax$padj < fdrCutoff &
               abs(resDESeqNormCmax$log2FoldChange) > log2(fcCutoff)
perf <- performance(predictions, truelabels)
perf
cacc <- fillCallingAcc(cacc, "OwnNorm", "DESeqCmax", perf)
@
  \item Normalized data with the \Rpackage{DESeq} methodology and arguments
        \Robject{method="pooled"} and \Robject{sharingMode="gene-est-only"}:
<<>>=
truelabels <- resDESeqNormPgOnly$id %in% genderGenes
predictions <- resDESeqNormPgOnly$padj < fdrCutoff &
               abs(resDESeqNormPgOnly$log2FoldChange) > log2(fcCutoff)
perf <- performance(predictions, truelabels)
perf
cacc <- fillCallingAcc(cacc, "OwnNorm", "DESeqPgO", perf)
@
  \item Normalized data with the \Rpackage{DESeq} methodology and arguments
        \Robject{method="pooled"} and \Robject{sharingMode="maximum"}:
<<>>=
truelabels <- resDESeqNormPmax$id %in% genderGenes
predictions <- resDESeqNormPmax$padj < fdrCutoff &
               abs(resDESeqNormPmax$log2FoldChange) > log2(fcCutoff)
perf <- performance(predictions, truelabels)
perf
cacc <- fillCallingAcc(cacc, "OwnNorm", "DESeqPmax", perf)
@
  \item Normalized data with the \Rpackage{cqn} methodology and arguments
        \Robject{method="per-condition"} and \Robject{sharingMode="gene-est-only"}:
<<>>=
truelabels <- resDESeqNormCQNCgOnly$id %in% genderGenes
predictions <- resDESeqNormCQNCgOnly$padj < fdrCutoff &
               abs(resDESeqNormCQNCgOnly$log2FoldChange) > log2(fcCutoff)
perf <- performance(predictions, truelabels)
perf
cacc <- fillCallingAcc(cacc, "cqn", "DESeqCgO", perf)
@
  \item Normalized data with the \Rpackage{cqn} methodology and arguments
        \Robject{method="per-condition"} and \Robject{sharingMode="maximum"}:
<<>>=
truelabels <- resDESeqNormCQNCmax$id %in% genderGenes
predictions <- resDESeqNormCQNCmax$padj < fdrCutoff &
               abs(resDESeqNormCQNCmax$log2FoldChange) > log2(fcCutoff)
perf <- performance(predictions, truelabels)
perf
cacc <- fillCallingAcc(cacc, "cqn", "DESeqCmax", perf)
@
  \item Normalized data with the \Rpackage{cqn} methodology and arguments
        \Robject{method="pooled"} and \Robject{sharingMode="gene-est-only"}:
<<>>=
truelabels <- resDESeqNormCQNPgOnly$id %in% genderGenes
predictions <- resDESeqNormCQNPgOnly$padj < fdrCutoff &
               abs(resDESeqNormCQNPgOnly$log2FoldChange) > log2(fcCutoff)
perf <- performance(predictions, truelabels)
perf
cacc <- fillCallingAcc(cacc, "cqn", "DESeqPgO", perf)
@
  \item Normalized data with the \Rpackage{cqn} methodology and arguments
        \Robject{method="pooled"} and \Robject{sharingMode="maximum"}:
<<>>=
truelabels <- resDESeqNormCQNPmax$id %in% genderGenes
predictions <- resDESeqNormCQNPmax$padj < fdrCutoff &
               abs(resDESeqNormCQNPmax$log2FoldChange) > log2(fcCutoff)
perf <- performance(predictions, truelabels)
perf
cacc <- fillCallingAcc(cacc, "cqn", "DESeqPmax", perf)
@
\end{itemize}

\subsection{Calling accuracy for edgeR}

\begin{itemize}
  \item Un-normalized data and common/trended/tagwise moderation
          regime with \Robject{prior.df=20} (default):
<<>>=
truelabels <- rownames(resEdgeRun$table) %in% genderGenes
predictions <- resEdgeRun$table$FDR < fdrCutoff &
               abs(resEdgeRun$table$logFC) > log2(fcCutoff)
perf <- performance(predictions, truelabels)
perf
cacc <- fillCallingAcc(cacc, "UnNorm", "edgeRdf20", perf)
@
  \item Un-normalized data and common/trended/tagwise moderation
        regime with \Robject{prior.df=1}:
<<>>=
truelabels <- rownames(resEdgeRunDf1$table) %in% genderGenes
predictions <- resEdgeRunDf1$table$FDR < fdrCutoff &
               abs(resEdgeRunDf1$table$logFC) > log2(fcCutoff)
perf <- performance(predictions, truelabels)
perf
cacc <- fillCallingAcc(cacc, "UnNorm", "edgeRdf1", perf)
@
  \item Un-normalized data, common/trended/tagwise moderation
          regime with \Robject{prior.df=20} (default) and quasi-likelihood F-tests:
<<>>=
truelabels <- rownames(resEdgeRunQLF$table) %in% genderGenes
predictions <- resEdgeRunQLF$table$FDR < fdrCutoff &
               abs(resEdgeRunQLF$table$logFC) > log2(fcCutoff)
perf <- performance(predictions, truelabels)
perf
cacc <- fillCallingAcc(cacc, "UnNorm", "edgeRqlfDf20", perf)
@
  \item Un-normalized data, common/trended/tagwise moderation
          regime with \Robject{prior.df=1} and quasi-likelihood F-tests:
<<>>=
truelabels <- rownames(resEdgeRunQLFdf1$table) %in% genderGenes
predictions <- resEdgeRunQLFdf1$table$FDR < fdrCutoff &
               abs(resEdgeRunQLFdf1$table$logFC) > log2(fcCutoff)
perf <- performance(predictions, truelabels)
perf
cacc <- fillCallingAcc(cacc, "UnNorm", "edgeRqlfDf1", perf)
@
  \item Normalized data with \Rpackage{edgeR}'s own methodology and common/trended/tagwise moderation
        regime with \Robject{prior.df=20} (default):
<<>>=
truelabels <- rownames(resEdgeRnorm$table) %in% genderGenes
predictions <- resEdgeRnorm$table$FDR < fdrCutoff &
               abs(resEdgeRnorm$table$logFC) > log2(fcCutoff)
perf <- performance(predictions, truelabels)
perf
cacc <- fillCallingAcc(cacc, "OwnNorm", "edgeRdf20", perf)
@
  \item Normalized data with \Rpackage{edgeR}'s own methodology and common/trended/tagwise moderation
        regime with \Robject{prior.df=1}:
<<>>=
truelabels <- rownames(resEdgeRnormDf1$table) %in% genderGenes
predictions <- resEdgeRnormDf1$table$FDR < fdrCutoff &
               abs(resEdgeRnormDf1$table$logFC) > log2(fcCutoff)
perf <- performance(predictions, truelabels)
perf
cacc <- fillCallingAcc(cacc, "OwnNorm", "edgeRdf1", perf)
@
  \item Normalized data with \Rpackage{edgeR}'s own methodology, common/trended/tagwise moderation
        regime with \Robject{prior.df=20} (default) and quasi-likelihood F-tests:
<<>>=
truelabels <- rownames(resEdgeRnormQLF$table) %in% genderGenes
predictions <- resEdgeRnormQLF$table$FDR < fdrCutoff &
               abs(resEdgeRnormQLF$table$logFC) > log2(fcCutoff)
perf <- performance(predictions, truelabels)
perf
cacc <- fillCallingAcc(cacc, "OwnNorm", "edgeRqlfDf20", perf)
@
  \item Normalized data with \Rpackage{edgeR}'s own methodology and common/trended/tagwise moderation
        regime with \Robject{prior.df=1} and quasi-likelihood F-tests:
<<>>=
truelabels <- rownames(resEdgeRnormQLFdf1$table) %in% genderGenes
predictions <- resEdgeRnormQLFdf1$table$FDR < fdrCutoff &
               abs(resEdgeRnormQLFdf1$table$logFC) > log2(fcCutoff)
perf <- performance(predictions, truelabels)
perf
cacc <- fillCallingAcc(cacc, "OwnNorm", "edgeRqlfDf1", perf)
@
  \item Normalized data with the \Rpackage{cqn} methodology and common/trended/tagwise moderation
        regime with \Robject{prior.df=20} (default):
<<>>=
truelabels <- rownames(resEdgeRnormCQN$table) %in% genderGenes
predictions <- resEdgeRnormCQN$table$FDR < fdrCutoff &
               abs(resEdgeRnormCQN$table$logFC) > log2(fcCutoff)
perf <- performance(predictions, truelabels)
perf
cacc <- fillCallingAcc(cacc, "cqn", "edgeRdf20", perf)
@
  \item Normalized data with the \Rpackage{cqn} methodology and common/trended/tagwise moderation
        regime with \Robject{prior.df=1}:
<<>>=
truelabels <- rownames(resEdgeRnormCQNdf1$table) %in% genderGenes
predictions <- resEdgeRnormCQNdf1$table$FDR < fdrCutoff &
               abs(resEdgeRnormCQNdf1$table$logFC) > log2(fcCutoff)
perf <- performance(predictions, truelabels)
perf
cacc <- fillCallingAcc(cacc, "cqn", "edgeRdf1", perf)
@
  \item Normalized data with the \Rpackage{cqn} methodology, common/trended/tagwise moderation
        regime with \Robject{prior.df=20} (default) and quasi-likelihood F-tests:
<<>>=
truelabels <- rownames(resEdgeRnormCQNqlf$table) %in% genderGenes
predictions <- resEdgeRnormCQNqlf$table$FDR < fdrCutoff &
               abs(resEdgeRnormCQNqlf$table$logFC) > log2(fcCutoff)
perf <- performance(predictions, truelabels)
perf
cacc <- fillCallingAcc(cacc, "cqn", "edgeRqlfDf20", perf)
@
  \item Normalized data with the \Rpackage{cqn} methodology, common/trended/tagwise moderation
        regime with \Robject{prior.df=1} and quasi-likelihood F-tests:
<<>>=
truelabels <- rownames(resEdgeRnormCQNqlfDf1$table) %in% genderGenes
predictions <- resEdgeRnormCQNqlfDf1$table$FDR < fdrCutoff &
               abs(resEdgeRnormCQNqlfDf1$table$logFC) > log2(fcCutoff)
perf <- performance(predictions, truelabels)
perf
cacc <- fillCallingAcc(cacc, "cqn", "edgeRqlfDf1", perf)
@
\end{itemize}

\subsection{Comparison of all DE calling accuracies}

In Table~\ref{tabComparisonPickrell1} we have summarized all the previous
values on the calling accuracy of each normalization and DE detection
method.

<<echo=FALSE, results=hide>>=
perfdf <- data.frame(normMethod="X", DEmethod="X", Precision="X", Recall="X", F="X", stringsAsFactors=FALSE)
tabHead <- "\\begin{sidewaystable}\\begin{tabular}{r|ccccc|ccccc|ccccc|}"
tabHead <- paste(tabHead,
                 paste(paste(sprintf(" & \\multicolumn{5}{|c|}{\\bf %s}", names(cacc)), collapse=""), "\\\\ \\hline"),
                 sep="\n")
tabTail <- "\\end{tabular}\\caption{Comparison of different normalization and DE detection methods on the data from Pickrell {\\it et al.} (2010) processed with our own pipeline. On the ``Perf.'' column P denotes precision, R denotes recall and F denotes the F-measure.}\\label{tabComparisonPickrell1}\\end{sidewaystable}"
tabBody <- ""
for (deMet in names(cacc[[1]])) {
  lines <- c("", sprintf("{\\bf %s}", deMet), "", "")
  for (normMet in names(cacc)) {
    xtabl <- print(xtable(cacc[[normMet]][[deMet]]), only.contents=TRUE,
                   include.rownames=FALSE)
    xtabl <- gsub("%[^\n]+\n", "", gsub("hline\n", "", gsub("\\\\", "", xtabl)))
    xtabl <- strsplit(xtabl, "\n")[[1]][1:4]
    lines <- paste(lines, xtabl, sep=" & ") 
    perfdf <- rbind(perfdf, c(normMethod=normMet, DEmethod=deMet,
                              Precision=substring(cacc[[normMet]][[deMet]][1, 5],3),
                              Recall=substring(cacc[[normMet]][[deMet]][2, 5],3),
                              F=substring(cacc[[normMet]][[deMet]][3, 5],3)))
  }
  lines <- paste(lines, "\\\\")
  lines[1] <- paste(lines[1], "\\cline{2-16}")
  lines[4] <- paste(lines[4], "\\hline")
  tabBody <- paste(tabBody, paste(lines, collapse="\n"), sep="\n")
}
perfdf <- perfdf[-1, ]
write(paste(tabHead, tabBody, tabTail, collapse="\n"),
      file.path(cacheDir, "tabComparison.tex"))
write.table(perfdf, file=file.path(cacheDir, "performance.txt"), quote=FALSE,
            sep="\t", row.names=FALSE, col.names=TRUE)
@
<<echo=FALSE, results=tex>>=
write(readLines(file.path(cacheDir, "tabComparison.tex")), "")
@

\newpage
Next, we examine the overall distribution of precision and recall values for every
combination of normalization and DE detection method, shown in
Figure~\ref{figPrecisionRecallPickrell1}.

<<figPrecisionRecall, fig=TRUE, include=FALSE, echo=FALSE, results=hide, height=6, width=6>>=
pchlist <- list(21, 22, 24)
names(pchlist) <- names(cacc)
## collist <- list("red2", "darkgreen", "darkblue")
## collist <- colorRampPalette(brewer.pal(7, "Paired"))(length(cacc[[1]]))
## tmp <- collist[6]
## collist[2:6] <- collist[1:5]
## collist[1] <- tmp
## names(collist) <- names(cacc[[1]])
pp <- colorRampPalette(brewer.pal(12, "Paired"))(12)
collist <- c(pp[6], pp[5], pp[7], pp[8], pp[12], pp[2], pp[1], pp[10], pp[9])
names(collist) <- c("tweeDEseq", "edgeRdf20", "edgeRdf1", "edgeRqlfDf20", "edgeRqlfDf1",
                    "DESeqPgO", "DESeqPmax", "DESeqCgO", "DESeqCmax")
metnames <- c("tweeDEseq", "edgeR (def)", "edgeR - Df1", "edgeR-QLF (def)", "edgeR-QLF Df1",
              "DESeq -PgO", "DESeq - Pmax", "DESeq - CgO", "DESeq - Cmax")
names(metnames) <- names(collist)
par(mar=c(4, 4, 1, 4))
recrng <- range(as.numeric(perfdf$Recall))
plot(1:100, xlim=recrng, ylim=c(0, 0.8),
     type="n", xlab="Recall", ylab="Precision", panel.first=grid(), las=1)
for (normMet in names(cacc)) {
  for (deMet in names(cacc[[normMet]])) {
    r <- as.numeric(perfdf[perfdf$normMethod == normMet & perfdf$DEmethod == deMet, "Recall"])
    p <- as.numeric(perfdf[perfdf$normMethod == normMet & perfdf$DEmethod == deMet, "Precision"])
    points(r, p, pch=pchlist[[normMet]], col=collist[deMet], bg=collist[deMet], cex=1.5)
  }
}
Fsteps <- seq(0.05, 0.95, by=0.05)
Fticks <- c()
for (F in Fsteps) { ## set F-measure
  r <- seq(0.05, 1, by=0.01)          ## span a range of recall
  p <- (-r*F)/(F-2*r)                 ## calculate corresponding precision
  r <- r[p >= 0]
  p <- p[p >= 0]
  lines(r, p, type="l", lwd=2, lty=3, col="grey")
  Fticks <- c(Fticks, (-recrng[2]*F)/(F-2*recrng[2])) ## tickmarks at the right precision
}
axis(4, at=Fticks, labels=sprintf("%.2f", Fsteps), las=1)
mtext("F-measure", side=4, line=3)
legend("top", metnames[names(collist)], fill=unlist(collist), inset=0.01)
legend("topright", names(cacc), pch=unlist(pchlist), col="black", pt.bg="black",
       pt.cex=1.5, inset=0.01)
@
\begin{figure}[ht]
\centerline{\includegraphics[width=0.9\textwidth]{figures/pickrell1DE-figPrecisionRecall}}
\caption{Precision ($y$-axis) as function of the recall ($x$-axis) for each combination
         of normalization and DE detection method. Right axis indicates values of the
         $F$-measure.}
\label{figPrecisionRecallPickrell1}
\end{figure}

Finally, in Table~\ref{tabDEtweeDEseq} we show the list of DE genes found by \Rpackage{tweeDEseq}
on the data normalized with the \Rpackage{cqn} package, which seems to be the most accurate one. 

<<echo=FALSE, results=hide>>=
genesTweeDEseq <- rownames(deGenesTweeDEseqNormCQN)
XiEgenesTweeDEseq <- XiEgenes[XiEgenes %in% genesTweeDEseq]
msYgenesTweeDEseq <- msYgenes[msYgenes %in% genesTweeDEseq]
genesTweeDEseqDF <- data.frame(EnsemblID=genesTweeDEseq,
                               Symbol=as.character(annotEnsembl63$Symbol[match(genesTweeDEseq, rownames(annotEnsembl63))]),
                               stringsAsFactors=FALSE)
genesTweeDEseqDF <- cbind(genesTweeDEseqDF,
                          Chr=as.character(annotEnsembl63$Chr[match(genesTweeDEseq, rownames(annotEnsembl63))]),
                          stringsAsFactors=FALSE)
genesTweeDEseqDF <- cbind(genesTweeDEseqDF,
                          Description=as.character(annotEnsembl63$Description[match(genesTweeDEseq, rownames(annotEnsembl63))]),
                          stringsAsFactors=FALSE)
genesTweeDEseqDF$Description <- gsub(" \\[.+\\]", "", genesTweeDEseqDF$Description, fixed=FALSE)
genesTweeDEseqDF$Description <- gsub("_", "\\\\_", genesTweeDEseqDF$Description, fixed=FALSE)
genesTweeDEseqDF <- cbind(genesTweeDEseqDF,
                          Log2FC=deGenesTweeDEseqNormCQN$log2fc)
genesTweeDEseqDF <- genesTweeDEseqDF[order(abs(genesTweeDEseqDF$Log2FC), decreasing=TRUE), ]
rownames(genesTweeDEseqDF) <- 1:nrow(genesTweeDEseqDF)
genesTweeDEseqDF <- cbind(genesTweeDEseqDF, GenderSpecific=" ", stringsAsFactors=FALSE)
genesTweeDEseqDF$GenderSpecific[match(XiEgenesTweeDEseq, genesTweeDEseqDF$EnsemblID)] <- "XiE"
genesTweeDEseqDF$GenderSpecific[match(msYgenesTweeDEseq, genesTweeDEseqDF$EnsemblID)] <- "MSY"
xtab <- xtable(genesTweeDEseqDF, caption=paste(sprintf("Differentially expressed genes between female and male Nigerian individuals called by tweeDEseq at %.0f", fdrCutoff*100), "\\% FDR. Genes are ordered by their absolute fold-change in $\\log_2$ scale. The ``Gender specific'' column indicates those genes reported in the literature as belonging to the male-specific region of the Y chromosome (MSY\\cite{SkaKurPag03}) or escaping to the inactivation of the Xi chromosome (XiE\\cite{CarWil05}).", sep=""),
               label="tabDEtweeDEseq", align="|l|c|c|c|p{3cm}|c|c|", digits=2)
print(xtab, file=file.path(cacheDir, "tabDEtweeDEseq.tex"), tabular.environment="longtable", floating=FALSE,
      sanitize.text.function=function(x) x, caption.placement="top",
      add.to.row=list(pos=list(0), command="\\endfirsthead\\multicolumn{6}{c}{{\\bfseries\\sf\\tablename\\ \\thetable{} -- continued from previous page}} \\endhead \\multicolumn{6}{r}{{{\\bfseries\\sf\\tablename\\ \\thetable{} -- Continued on next page}}} \\\\ \\endfoot \\hline\\hline \\endlastfoot"),
      include.rownames=TRUE, hline.after=c(-1, -1, 0, 0, 1:nrow(genesTweeDEseqDF), nrow(genesTweeDEseqDF)))
@
<<echo=FALSE, results=tex>>=
write(readLines(file.path(cacheDir, "tabDEtweeDEseq.tex")), "")
@

\subsection{Session information for differential expression}

<<info, results=tex>>=
toLatex(sessionInfo())
@
