# Supplementary material for: A flexible count data model to fit the wide diversity of expression profiles arising from extensively replicated RNA-seq experiments
Source: BMC Bioinformatics. 2013 Aug 21;14:254. doi: 10.1186/1471-2105-14-254 (PMC3849762; doi:10.1186/1471-2105-14-254)
Supplement: Additional file 1 — Scripts. ZIP file (.zip) containing all scripts, in the form of Sweave vignettes, to reproduce the results shown in this paper, including one copy of the resulting PDF file. Please read first through the README file contained in this tar ball in order to understand how to run the scripts. [file 1471-2105-14-254-S1.zip › tweeDEseqSupportingAnalyses/pickrell1GOF.Rnw]

\SweaveOpts{eps=FALSE}
\SweaveOpts{prefix.string=figures/pickrell1GOF}

%% customization according to http://www.stat.auckland.ac.nz/~stat782/downloads/Sweave-customisation.pdf

\DefineVerbatimEnvironment{Sinput}{Verbatim}{xleftmargin=2em}
\DefineVerbatimEnvironment{Soutput}{Verbatim}{xleftmargin=2em}
\DefineVerbatimEnvironment{Scode}{Verbatim}{xleftmargin=2em}
\fvset{listparameters={\setlength{\topsep}{0pt}}}
\renewenvironment{Schunk}{\vspace{\topsep}}{\vspace{\topsep}}

<<echo=FALSE, results=hide>>=
options(width=80)
options(continue="  ")

suppressMessages(library(Biobase))
library(tweeDEseq)
library(tweeDEseqCountData)
suppressMessages(library(DESeq))
library(edgeR)
suppressMessages(library(cqn))
library(xtable)

cachePrefix <- "cache_"

data(pickrell1)
countsRaw <- exprs(pickrell1.eset)
genderCondition <- pickrell1.eset$gender
data(annotEnsembl63)
@

\section{Goodness of fit}

In this section we examine the goodness of fit of every differentily normalized
table of counts to a negative binomial distribution. Afterwards, we examine the
distribution of the shape parameter $a$ for every gene under the Poisson-Tweedie
model. We employ the \Rpackage{parallel} package to speed up computations
and use the variable \Robject{nCores} to set the number of threads that run in
parallel. When \Robject{nCores} is set to 1 then all available cores are used.

<<>>=
library(parallel)

nCores <- 1

nAvailableCores <- detectCores()
if (nCores == 1)
  nCores <- nAvailableCores

cacheDir <- "resultsPickrell1"
stopifnot(file.exists(cacheDir)) ## sanity check
@

\subsection{Testing Goodness-of-fit to a negative binomial distribution}

Here we test the goodness of fit to the negative binomial distribution using
the function \Rfunction{gof()} from the \Rpackage{tweeDEseq} package:

\begin{itemize}
  \item Un-normalized data:
<<echo=FALSE, results=hide>>=
load(file.path(cacheDir,
               paste(cachePrefix, "countsFiltered.RData", sep="")))
@
<<results=hide>>=
cache(chi2gofUn <- gofTest(countsFiltered, a=0, mc.cores=nCores),
      dir=cacheDir, prefix=cachePrefix)
names(chi2gofUn) <- rownames(countsFiltered)
@
  \item Normalized data with the \Rpackage{edgeR} methodology available through
        the \Rpackage{tweeDEseq} package itself:
<<echo=FALSE, results=hide>>=
load(file.path(cacheDir,
               paste(cachePrefix, "countsNormTweeDEseq.RData", sep="")))
@
<<results=hide>>=
cache(chi2gofNorm <- gofTest(countsNormTweeDEseq, a=0, mc.cores=nCores),
                             dir=cacheDir, prefix=cachePrefix)
names(chi2gofNorm) <- rownames(countsNormTweeDEseq)
@
  \item Normalized data with the \Rpackage{cqn} methodology:
<<echo=FALSE, results=hide>>=
load(file.path(cacheDir,
               paste(cachePrefix, "countsNormCQN.RData", sep="")))
@
<<results=hide>>=
cache(chi2gofNormCQN <- gofTest(countsNormCQN, a=0, mc.cores=nCores),
                                dir=cacheDir, prefix=cachePrefix)
names(chi2gofNormCQN) <- rownames(countsNormCQN)
@
\end{itemize}

Using the function \Rfunction{qqchisq()} from the \Rpackage{tweeDEseq} package
we can create $\chi^2$ Q-Q plots displayed in Figure~\ref{figQQplotsPickrell1} to examine
the goodness of fit of these data to a negative binomial distribution.

<<figQQplots, fig=TRUE, png=TRUE, include=FALSE, echo=FALSE, results=hide, height=5, width=12>>=
par(mfrow=c(2,3), mar=c(4, 5, 3, 3))
qqchisq(chi2gofUn, rangeExpected=TRUE, obsQuantiles=c(0.5, 0.75, 0.9, 0.95),
        cex.lab=1.5, las=1, cex.axis=1.5, main="Without normalization")
qqchisq(chi2gofNorm, rangeExpected=TRUE, obsQuantiles=c(0.5, 0.75, 0.9, 0.95),
        cex.lab=1.5, las=1, cex.axis=1.5, main="Normalized edgeR")
qqchisq(chi2gofNormCQN, rangeExpected=TRUE, obsQuantiles=c(0.5, 0.75, 0.9, 0.95),
        cex.lab=1.5, las=1, cex.axis=1.5, main="Normalized CQN")
qqchisq(chi2gofUn, rangeExpected=TRUE, normal=TRUE, obsQuantiles=c(0.5, 0.75, 0.9, 0.95),
        cex.lab=1.5, las=1, cex.axis=1.5, main="Without normalization")
qqchisq(chi2gofNorm, rangeExpected=TRUE, normal=TRUE, obsQuantiles=c(0.5, 0.75, 0.9, 0.95),
        cex.lab=1.5, las=1, cex.axis=1.5, main="Normalized edgeR")
qqchisq(chi2gofNormCQN, rangeExpected=TRUE, normal=TRUE, obsQuantiles=c(0.5, 0.75, 0.9, 0.95),
        cex.lab=1.5, las=1, cex.axis=1.5, main="Normalized CQN")
@
\begin{figure}[ht]
\centerline{\includegraphics[width=\textwidth]{figures/pickrell1GOF-figQQplots.png}}
\caption{Quantile-quantile plots of expected and observed $\chi^2$ statistics for the
goodness of fit to a negative binomial distribution (top row) and transformed into normal
z-scores (bottom row) to improve the display of lower quantiles.}
\label{figQQplotsPickrell1}
\end{figure}

\subsection{Distribution of the shape parameter $a$}

Here we estimate the PT mean $\mu$, dispersion $D$ and shape parameter $a$ for
each table of counts pre-processed with a different normalization procedure.

<<>>=
ff <- function(i, data)
 {
  x <- unlist(data[i,])
  ans <- try(mlePoissonTweedie(x), TRUE)
  if (inherits(ans, "try-error"))
   out <- NA
  else
   out <- c(ans$par, var=ans$se["mu"]^2*length(x))
  out
 }
@

\begin{itemize}
  \item Un-normalized data:
<<results=hide>>=
## cache(aUn <- unlist(mclapply(1:nrow(countsFiltered), ff, data=countsFiltered, mc.cores=nCores)),
##       dir=cacheDir, prefix=cachePrefix)
## names(aUn) <- rownames(countsFiltered)
cache(aUn <- do.call("rbind", mclapply(1:nrow(countsFiltered), ff, data=countsFiltered, mc.cores=nCores)),
      dir=cacheDir, prefix=cachePrefix)
rownames(aUn) <- rownames(countsFiltered)
@
  \item Normalized data with the \Rpackage{edgeR} methodology available through
        the \Rpackage{tweeDEseq} package itself:
<<results=hide>>=
## cache(aNorm <- unlist(mclapply(1:nrow(countsNormTweeDEseq), ff, data=countsNormTweeDEseq, mc.cores=nCores)),
##       dir=cacheDir, prefix=cachePrefix)
## names(aNorm) <- rownames(countsNormTweeDEseq)
cache(aNorm <- do.call("rbind", mclapply(1:nrow(countsNormTweeDEseq), ff, data=countsNormTweeDEseq, mc.cores=nCores)),
      dir=cacheDir, prefix=cachePrefix)
rownames(aNorm) <- rownames(countsNormTweeDEseq)
@
  \item Normalized data with the \Rpackage{cqn} methodology:
<<results=hide>>=
## cache(aNormCQN <- unlist(mclapply(1:nrow(countsNormCQN), ff, data=countsNormCQN, mc.cores=nCores)),
##       dir=cacheDir, prefix=cachePrefix)
## names(aNormCQN) <- rownames(countsNormCQN)
cache(aNormCQN <- do.call("rbind", mclapply(1:nrow(countsNormCQN), ff, data=countsNormCQN, mc.cores=nCores)),
      dir=cacheDir, prefix=cachePrefix)
rownames(aNormCQN) <- rownames(countsNormCQN)
@
\end{itemize}

In Figure~\ref{figShapeDistPickrell1} we can see the distribution of $a$ values as function of the mean expression.

<<figShapeDist, fig=TRUE, png=TRUE, include=FALSE, echo=FALSE, results=hide, height=5, width=12>>=
labelPlot <- function(lab, font, cex, offsetx=0.05, offsety=0.05) {
  par(xpd=TRUE)
  w <- par("usr")[2] - par("usr")[1]
  h <- par("usr")[4] - par("usr")[3]
  text(par("usr")[1]-w*offsetx, par("usr")[4]+h*offsety, lab, font=font, cex=cex)
  par(xpd=FALSE)
}

plotShapeParam <- function(a, counts, ...) {
  o <- !is.na(a)
  m.est <- log2(rowMeans(counts))[o]
  a.est <- a[o]
  aThr <- c(-Inf, -2, -0.5, 0.25, 0.75, 1)
  tt <- cut(a.est, aThr) 
  pp <- round(prop.table(table(tt))*100, 0)
  plot(m.est, a.est, type="n", xlab="Expression level", ylab="PT shape parameter (a)",
       cex.lab=1.5, cex.axis=1.5, ylim=c(-4, 1), ...)
  abline(h=aThr, col="grey", lty=3, lwd=2)
  ll <- par("usr")[2]
  segments(log2(0.1),-3, ll , -3, col="red", lty=2, lwd=3)
  segments(log2(0.1), -1 , ll , -1, col="red", lty=2, lwd=3)
  segments(log2(0.1), 0, ll , 0, col="red", lty=2, lwd=3)
  segments(log2(0.1), 0.5, ll , 0.5, col="red", lty=2, lwd=3)
  segments(log2(0.1), 1, ll , 1, col="red", lty=2, lwd=3)
  text(par("usr")[2]+0.3, c(-3, -1, 0, 0.5, 1), adj=0, labels=paste(c("NtA", "PA", "NB", "PIG", "Pois"), paste(as.character(pp), "%", sep=""), sep=" "), xpd=TRUE, cex=1)
  points(m.est, a.est, cex=0.8, pch=19)
}

par(mfrow=c(1, 3), mar=c(4, 5, 1, 4))
plotShapeParam(aUn[, "a"], countsFiltered, xlim=c(-0.5, 15))
labelPlot("a", 2, 2, 0.1, 0.1)
plotShapeParam(aNorm[, "a"], countsNormTweeDEseq, xlim=c(-0.5, 15))
labelPlot("b", 2, 2, 0.1, 0.1)
plotShapeParam(aNormCQN[, "a"], countsNormCQN, xlim=c(-0.5, 15))
labelPlot("c", 2, 2, 0.1, 0.1)
@
\begin{figure}[ht]
\centerline{\includegraphics[width=\textwidth]{figures/pickrell1GOF-figShapeDist.png}}
\caption{Distribution of the Poisson-Tweedie shape parameter as function of the mean expression level. Estimated Poisson-Tweedie shape parameter $a$ as function of the mean expression level for each gene. Red dashed lines indicate the value of $a$ corresponding to each specific distribution within the Poisson-Tweedie family, denoted by Pois (Poisson), PIG (Poisson-Inverse Gaussian), NB (negative binomial), PA (P\`olya-Aeppli) and NtA (Neyman type A). The right $y$-axis indicates the percentage of genes around specific $a$ values bounded by dotted grey lines. Data from \citet{PicMarPai10} pre-processed by our own pipeline are shown without any normalization (a), normalized with {\tt edgeR} \citep{RobOsh10} (b) and {\tt cqn} \citep{HanIriWu11} (c).}
\label{figShapeDistPickrell1}
\end{figure}


\subsection{Breadth of expression for different count data distributions}

Using the Barcode \citep{McCUppIri11} database we estimate the breadth of expression for
every gene. The file containing the initial values of expression through human tissues
was downloaded from \url{http://rafalab.jhsph.edu/barcode/catalogGPL570.csv}. These values
were calculated from probeset of the Affymetrix HG-U133plus2 chip.

<<>>=
library(tweeDEseqCountData)
library(hgu133plus2.db)
library(geneplotter)
library(RColorBrewer)

data(hkGenes)

rafaGeneCatalog <- read.csv("catalogGPL570.csv", header=TRUE, stringsAsFactors=FALSE)
dim(rafaGeneCatalog)
@
Originally the Barcode catalog gives for each of the \Sexpr{nrow(rafaGeneCatalog)}
probesets of the HG-U133plus2 chip an estimate of expression breadth calculated as
the proportion of tissue types in which a given probeset is expressed in more than half
the samples, using publicly information from 18,656 publicly available microarray samples from
131 tissue types. The Barcode method also provides a measure of consistency of expression
through samples of the same tissue, calculated as an entropy where a high value indicates
an unreliable probeset. We discard here those probesets flagged by the Barcode data as
unreliable because they have a high entropy value.

<<>>=
rafaGeneCatalog <- rafaGeneCatalog[rafaGeneCatalog$HighEntropy == "No", ]
dim(rafaGeneCatalog)
@
Using the chip-level Bioconductor annotation package \Rpackage{hgu133plus2.db} we map
the probesets of the Barcode catalog to Ensembl Gene Identifiers. When more
than one probeset matches the same Ensembl ID, we take the maximum of its probeset values.

<<>>=
ensID <- mget(rafaGeneCatalog$AffyID, hgu133plus2ENSEMBL, ifnotfound=NA)
propExp <- data.frame(EnsID=unlist(ensID, use.names=FALSE),
                      Proportion=rep(rafaGeneCatalog$Proportion,
                                     times=sapply(ensID, length)))
propExp <- split(propExp$Proportion, propExp$EnsID)
length(propExp)
propExp <- sapply(propExp, max)
@
Using the $\chi^2$ goodness-of-fit statistics to a negative binomial distribution
calculated in the previous subsection and their corresponding P-values, we define one
group of NB genes at $P > 0.2$ and another group of clear-cut non-NB genes at $P<2^{-16}$.
For each group we calculate the cumulative distribution of values of expression breadth.
Figure~\ref{figExpNBvsNonNBvsHKGPickrell1} shows these distributions on the tables of counts
obtained after applying each different normalization method. For comparison, the distribution
of expression breadth values is also shown for a set of human housekeeping genes retrieved from
the literature \citep{EisLev03}.

<<figExpNBvsNonNBvsHKG, fig=TRUE, include=FALSE, echo=FALSE, results=hide, height=5, width=12>>=
hkgen <- vector(mode="list", length=3)
names(hkgen) <- c("UnNorm", "edgeR", "cqn")
hkgen <- lapply(hkgen, function(x) {
                         data.frame(HKG=c("Yes", "No", "Total"),
                                    nNByes=rep(NA, 3),
                                    nNBno=rep(NA, 3),
                                    Total=rep(NA, 3),
                                    OR=rep(" ", 3),
                                    Pvalue=rep(" ", 3),
                                    stringsAsFactors=FALSE)
                       })

fillHKGen <- function(hkgen, normMet, t, ft) {
  hkgen[[normMet]][1:2, 2:3] <- t
  hkgen[[normMet]][1:2, 4] <- margin.table(t, 1)
  hkgen[[normMet]][3, 2:3] <- margin.table(t, 2)
  hkgen[[normMet]][3, 4] <- margin.table(t)
  hkgen[[normMet]][3, 5] <- sprintf("%.1f", ft$estimate)
  hkgen[[normMet]][3, 6] <- sprintf("%.3g", ft$p.value)
  hkgen
}

par(mfrow=c(1,3), mar=c(4, 5, 3, 1))

## un-normalized data
chi2stat <- chi2gofUn[!is.na(chi2gofUn)]
pvalgof <- pchisq(chi2stat, df=1, lower=FALSE)
propExpBy_a <- list(HKG=propExp[!is.na(match(names(propExp), hkGenes))],
                    NonNB=propExp[!is.na(match(names(propExp),
                                  names(pvalgof)[pvalgof < .Machine$double.eps]))],
                    NB=propExp[!is.na(match(names(propExp),
                               names(pvalgof)[pvalgof > 0.2]))])
N <- length(chi2stat)
m <- length(propExpBy_a$HKG)
n <- length(propExpBy_a$NonNB)
k <- length(intersect(propExpBy_a$HKG, propExpBy_a$NonNB))
t <- array(c(k,n-k,m-k,N+k-n-m), dim=c(2,2), dimnames=list(HKG=c("yes","no"), nNB=c("yes","no")))
ft <- fisher.test(t, alternative="greater")
hkgen <- fillHKGen(hkgen, "UnNorm", t, ft)

hmcol <- colorRampPalette(brewer.pal(8, "Spectral"))(length(propExpBy_a))
propExpBy_a <- lapply(propExpBy_a, function(x) 1-x)
multiecdf(propExpBy_a, subsample=FALSE, col=hmcol, xlab="Barcode expression breadth",
          cex.axis=1.5, cex.lab=1.5, las=1, ylab="", lwd=4, main="Without normalization", xaxt="n",
          legend=list(x="topleft",
                      legend=c("Housekeeping genes",
                               "NonNB genes at P < 2e-16",
                               "NB genes at P > 0.2"),
                      inset=0.01, fill=hmcol, border=hmcol, bg="white", cex=0.8))
axis(1, at=seq(0, 1, by=0.2), labels=sprintf("%.1f", seq(1, 0, by=-0.2)), cex.axis=1.5)
mtext("Fn(x)", side=2, cex=1.5, line=2.8)

## normalized by edgeR
chi2stat <- chi2gofNorm[!is.na(chi2gofNorm)]
pvalgof <- pchisq(chi2stat, df=1, lower=FALSE)
propExpBy_a <- list(HKG=propExp[!is.na(match(names(propExp), hkGenes))],
                    NonNB=propExp[!is.na(match(names(propExp),
                                  names(pvalgof)[pvalgof < .Machine$double.eps]))],
                    NB=propExp[!is.na(match(names(propExp),
                               names(pvalgof)[pvalgof > 0.2]))])
N <- length(chi2stat)
m <- length(propExpBy_a$HKG)
n <- length(propExpBy_a$NonNB)
k <- length(intersect(propExpBy_a$HKG, propExpBy_a$NonNB))
t <- array(c(k,n-k,m-k,N+k-n-m), dim=c(2,2), dimnames=list(HKG=c("yes","no"), nNB=c("yes","no")))
ft <- fisher.test(t, alternative="greater")
hkgen <- fillHKGen(hkgen, "edgeR", t, ft)

hmcol <- colorRampPalette(brewer.pal(8, "Spectral"))(length(propExpBy_a))
propExpBy_a <- lapply(propExpBy_a, function(x) 1-x)
multiecdf(propExpBy_a, subsample=FALSE, col=hmcol, xlab="Barcode expression breadth",
          cex.axis=1.5, cex.lab=1.5, las=1, ylab="", lwd=4, main="Normalized edgeR", xaxt="n",
          legend=list(x="topleft",
                      legend=c("Housekeeping genes",
                               "NonNB genes at P < 2e-16",
                               "NB genes at P > 0.2"),
                      inset=0.01, fill=hmcol, border=hmcol, bg="white", cex=0.8))
axis(1, at=seq(0, 1, by=0.2), labels=sprintf("%.1f", seq(1, 0, by=-0.2)), cex.axis=1.5)
mtext("Fn(x)", side=2, cex=1.5, line=2.8)

## normalized by CQN
chi2stat <- chi2gofNormCQN[!is.na(chi2gofNormCQN)]
pvalgof <- pchisq(chi2stat, df=1, lower=FALSE)
propExpBy_a <- list(HKG=propExp[!is.na(match(names(propExp), hkGenes))],
                    NonNB=propExp[!is.na(match(names(propExp),
                                  names(pvalgof)[pvalgof < .Machine$double.eps]))],
                    NB=propExp[!is.na(match(names(propExp),
                               names(pvalgof)[pvalgof > 0.2]))])
N <- length(chi2stat)
m <- length(propExpBy_a$HKG)
n <- length(propExpBy_a$NonNB)
k <- length(intersect(propExpBy_a$HKG, propExpBy_a$NonNB))
t <- array(c(k,n-k,m-k,N+k-n-m), dim=c(2,2), dimnames=list(HKG=c("yes","no"), nNB=c("yes","no")))
ft <- fisher.test(t, alternative="greater")
hkgen <- fillHKGen(hkgen, "cqn", t, ft)

hmcol <- colorRampPalette(brewer.pal(8, "Spectral"))(length(propExpBy_a))
propExpBy_a <- lapply(propExpBy_a, function(x) 1-x)
multiecdf(propExpBy_a, subsample=FALSE, col=hmcol, xlab="Barcode expression breadth",
          cex.axis=1.5, cex.lab=1.5, las=1, ylab="", lwd=4, main="Normalized CQN", xaxt="n",
          legend=list(x="topleft",
                      legend=c("Housekeeping genes",
                               "NonNB genes at P < 2e-16",
                               "NB genes at P > 0.2"),
                      inset=0.01, fill=hmcol, border=hmcol, bg="white", cex=0.8))
axis(1, at=seq(0, 1, by=0.2), labels=sprintf("%.1f", seq(1, 0, by=-0.2)), cex.axis=1.5)
mtext("Fn(x)", side=2, cex=1.5, line=2.8)
@
\begin{figure}[ht]
\centerline{\includegraphics[width=0.8\textwidth]{figures/pickrell1GOF-figExpNBvsNonNBvsHKG}}
\caption{Breadth of expression estimated through the Barcode \citep{McCUppIri11} database,
for different subsets of genes defined by the $P$ value of the goodness-of-fit test to a
negative binomial distribution.}
\label{figExpNBvsNonNBvsHKGPickrell1}
\end{figure}

Figure~\ref{figExpNBvsNonNBvsHKGPickrell1} suggests that, in these expression data, there may
be an enrichment of non-NB genes among the set of human housekeeping genes. We have assessed
this hypothesis in each of the normalized data sets by means of a Fisher's exact test and the
results shown in Table~\ref{tabHkgEnPickrell1} confirms that this is true independently of how
the data is normalized.

<<echo=FALSE, results=hide>>=
tabHead <- "\\begin{table}\\begin{center}\\begin{tabular}{|r|cccccc|}\\hline"
tabTail <- "\\end{tabular}\\end{center}\\caption{Enrichment of non-NB genes among housekeeping genes through the data of Pickrell {\\it et al.} (2010) processed with different normalization methods.}\\label{tabHkgEnPickrell1}\\end{table}"
tabBody <- ""
for (normMet in names(hkgen)) {
  lines <- c("", sprintf("{\\bf %s}", normMet), "", "")
  xtabl <- print(xtable(hkgen[[normMet]]), only.contents=TRUE, include.rownames=FALSE)
  xtabl <- gsub("%[^\n]+\n", "", gsub("hline\n", "", gsub("\\\\", "", xtabl)))
  xtabl <- strsplit(xtabl, "\n")[[1]][1:4]
  lines <- paste(lines, xtabl, sep=" & ")
  lines <- paste(lines, "\\\\")
  lines[1] <- paste(lines[1], "\\cline{2-7}")
  lines[4] <- paste(lines[4], "\\hline")
  tabBody <- paste(tabBody, paste(lines, collapse="\n"), sep="\n")
}
write(paste(tabHead, tabBody, tabTail, collapse="\n"),
      file.path(cacheDir, "tabHkgEnrichment.tex"))
@
<<echo=FALSE, results=tex>>=
write(readLines(file.path(cacheDir, "tabHkgEnrichment.tex")), "")
@

\subsection{Session information for goodness of fit}

<<info, results=tex>>=
toLatex(sessionInfo())
@
