# Supplementary material for: A flexible count data model to fit the wide diversity of expression profiles arising from extensively replicated RNA-seq experiments
Source: BMC Bioinformatics. 2013 Aug 21;14:254. doi: 10.1186/1471-2105-14-254 (PMC3849762; doi:10.1186/1471-2105-14-254)
Supplement: Additional file 1 — Scripts. ZIP file (.zip) containing all scripts, in the form of Sweave vignettes, to reproduce the results shown in this paper, including one copy of the resulting PDF file. Please read first through the README file contained in this tar ball in order to understand how to run the scripts. [file 1471-2105-14-254-S1.zip › tweeDEseqSupportingAnalyses/pickrell1Normalization.Rnw]

\SweaveOpts{eps=FALSE}
\SweaveOpts{prefix.string=figures/pickrell1Normalization}

%% customization according to http://www.stat.auckland.ac.nz/~stat782/downloads/Sweave-customisation.pdf

\DefineVerbatimEnvironment{Sinput}{Verbatim}{xleftmargin=2em}
\DefineVerbatimEnvironment{Soutput}{Verbatim}{xleftmargin=2em}
\DefineVerbatimEnvironment{Scode}{Verbatim}{xleftmargin=2em}
\fvset{listparameters={\setlength{\topsep}{0pt}}}
\renewenvironment{Schunk}{\vspace{\topsep}}{\vspace{\topsep}}

<<echo=FALSE, results=hide>>=
options(width=80)
options(continue="  ")

suppressMessages(library(Biobase))
library(tweeDEseq)
library(tweeDEseqCountData)
suppressMessages(library(DESeq))
library(limma)
library(edgeR)

cachePrefix <- "cache_"
@

\section{Data import}

We load into the workspace the data corresponding to the initial table of raw
counts of the RNA-seq experiment from \citep{PicMarPai10} on lymphoblastoid cell
lines derived from unrelated nigerian individuals and copy it into a variable
called \Robject{countsRaw} which will be used in the rest of this section
wherever is required the initial table of raw counts. These data are stored
in the Bioconductor experimental data package \Rpackage{tweeDEseqCountData}:

<<>>=
cacheDir <- "resultsPickrell1"
data(pickrell1)
pickrell1.eset
countsRaw <- exprs(pickrell1.eset)
dim(countsRaw)
countsRaw[1:5, 1:5]
@
<<echo=FALSE, results=hide>>=
if (!file.exists(cacheDir))
  dir.create(cacheDir)
@
We also need to load the vector of gender labels for each of the
\Sexpr{ncol(countsRaw)} samples and we also copy it into another variable
called \Robject{genderCondition} which will be used later to define samples
groups in the search for sex-specific expression changes. The order of this
vector matches the sample order in the columns of the table of counts in
\Robject{countsRaw}:

<<>>=
genderCondition <- pickrell1.eset$gender

length(genderCondition)
head(genderCondition)
table(genderCondition)
@
At some point later on, we will need to use the total sequencing depth, or
initial library sizes:

<<>>=
initialLibSizes <- colSums(countsRaw)
@


\section{Filtering}

We start off with filtering out genes with very low expression levels
using the function \Rfunction{filterCounts()} from the \Rpackage{tweeDEseq}
package. Concretely, we only keep those genes with a minimum average of 0.1
counts per million throughout the samples:

<<>>=
cache(countsFiltered <- filterCounts(countsRaw, mean.cpm.cutoff=0.1),
      dir=cacheDir, prefix=cachePrefix)
dim(countsFiltered)
@

\section{Normalization}

Normalizing the table of counts aims at removing sources of non-biological
variation that might be biasing fold-changes and the overall observed
variability. Here we will consider the following approaches to normalizing
the initial table of counts:

\begin{enumerate}
  \item Un-normalized data, we do not apply any normalization procedure.
  \item Normalizing by the specific method proposed by each package.
  \item Normalizing by \Rpackage{cqn}.
\end{enumerate}

The latter two methods are independent from any DE analysis package and,
differently to the normalization methods currently available in each of the
DE analysis packages, they require gene length and gene G+C content information
to normalize the counts. This information is contained in the
\Robject{annotEnsembl63} \Rclass{data.frame} that forms part of the
\Rpackage{tweeDEseqCountData} experimental data package and proceed to load it
here first:

<<>>=
data(annotEnsembl63)
dim(annotEnsembl63)
head(annotEnsembl63)
@

\subsection{Un-normalized data}

Since here we do not apply any normalization procedure it is only necessary to
put the previously filtered table of counts \Robject{countsFiltered}
into the class of object that the corresponding method requires to perform the
DE analysis. For instance, to use \Rpackage{DESeq} we should first create an
object of the package built-in class \Rclass{CountDataSet}:

<<>>=
cdsUn <- newCountDataSet(countsFiltered, genderCondition)
class(cdsUn)
dim(cdsUn)
@
and then set the size factors to the unity vector in order to force
\Rpackage{DESeq} to work with the un-normalized data:

<<>>=
sizeFactors(cdsUn) <- rep(1, ncol(countsFiltered))
@

<<echo=FALSE, results=hide>>=
## we need to do an stealth save here in order to load it later in another script
if (!file.exists(file.path(cacheDir, "cache_cdsUn.RData")))
  save(cdsUn, file=file.path(cacheDir, "cache_cdsUn.RData"))
@
In order to use \Rpackage{edgeR} we should create an object of the package
built-in class \Rclass{DGEList}:

<<>>=
dUn <- DGEList(counts=countsFiltered, group=genderCondition,
               lib.size=initialLibSizes)
class(dUn)
dim(dUn)
@
By deafult, \Rpackage{edgeR} sets the normalization factors of this object
to the unity vector, thus nothing else needs to be done in order to keep
this data without normalization:

<<>>=
dUn$samples$norm.factors
@

<<echo=FALSE, results=hide>>=
## we need to do an stealth save here in order to load it later in another script
if (!file.exists(file.path(cacheDir, "cache_dUn.RData")))
  save(dUn, file=file.path(cacheDir, "cache_dUn.RData"))
@
In this case, where we do not normalize the counts all three different classes
of objects, the tables of counts embedded in each of these objects should be
identical:

<<>>=
stopifnot(identical(as.matrix(countsFiltered), counts(cdsUn)))
stopifnot(identical(as.matrix(countsFiltered), dUn$counts))
@

\subsection{Normalizing by the specific method proposed by each package}

The \tweeDEseq package normalizes counts by relying on the corresponding
functions from the \Rpackage{edgeR} package (comprising RNA composition
adjustment by TMM \citep{RobOsh10} and quantile-to-quantile count adjustment).
This is available through one function (\Rfunction{normalizeCounts()}) that
makes the appropriate calls to \Rpackage{edgeR} to normalize these data with
this methodology. The call could be the following:

<<>>=
cache(countsNormTweeDEseq <- normalizeCounts(countsFiltered, genderCondition),
      dir=cacheDir, prefix=cachePrefix)
@
In the case of the \Rpackage{DESeq} package we estimate the normalizing
factors on the previously built un-normalized \Rclass{CountDataSet} object:

<<>>=
cache(cdsNorm <- estimateSizeFactors(cdsUn), dir=cacheDir, prefix=cachePrefix)
sizeFactors(cdsNorm)
@
With \Rpackage{edgeR} we also estimate normalizing factors on the
\Rclass{DGEList} object:

<<>>=
cache(dNorm <- calcNormFactors(dUn), dir=cacheDir, prefix=cachePrefix)
dNorm$samples$norm.factors
@

\subsection{Normalizing by cqn}

Now we normalize using the package \Rpackage{cqn}. We can only normalize counts
from genes for which we have length and G+C information in order to normalize
adjusting for these two factors:

<<>>=
suppressMessages(library(cqn))

common <- intersect(rownames(countsFiltered),
                    rownames(annotEnsembl63[!is.na(annotEnsembl63$Length), ]))
length(common)
@
We can normalize the data using the function \Rfunction{cqn()} as follows:

<<>>=
cache(cqnNorm <- cqn(countsFiltered[common, ],
                     lengths=as.numeric(annotEnsembl63[common, "Length"]),
                     x=annotEnsembl63[common, "GCcontent"],
                     sizeFactors=initialLibSizes, verbose=FALSE),
      dir=cacheDir, prefix=cachePrefix)
class(cqnNorm)
@
The \Rpackage{cqn} method calculates offset values to be employed directly
in the statistical model of the corresponding DE detection method. However,
one can obtain a normalized table of counts in the following way:

<<>>=
log2rpm <- cqnNorm$y + cqnNorm$offset
log2r <- sweep(cqnNorm$y + cqnNorm$offset, 2, log2(initialLibSizes/1e6), FUN="+")

cache(countsNormCQN <- ceiling(2^log2r-0.5), dir=cacheDir, prefix=cachePrefix)
@
Again, we need to create a \Rclass{CountDataSet} object for \Rpackage{DESeq}
and set the normalization factors to the unity vector:

<<>>=
cdsCQN <- newCountDataSet(countsNormCQN, genderCondition)
sizeFactors(cdsCQN) <- rep(1, ncol(countsNormCQN))
@

<<echo=FALSE, results=hide>>=
## we need to do an stealth save here in order to load it later in another script
if (!file.exists(file.path(cacheDir, "cache_cdsCQN.RData")))
  save(cdsCQN, file=file.path(cacheDir, "cache_cdsCQN.RData"))
@
In the case of \Rpackage{edgeR} we will use directly the offset values stored
in the \Robject{cqnNorm} object.

\subsection{Comparison of the resulting normalized tables of counts}

In Figure~\ref{figMAplotsPickrell1} we find the MA-plots for the transformed tables of
counts after normalizing by each of the previous for methods. We do not
observe large expression-level dependent biases but many of the large fold-changes
occurring at genes with low-expression in panels a and b, vanish when applying
\Rpackage{cqn} (c).

<<figMAplots, fig=TRUE, png=TRUE, include=FALSE, echo=FALSE, results=hide, height=5, width=12>>=
par(mar=c(5, 5, 3, 2), mfrow=c(1, 3))
x <- plotSmear(dUn, pair=c("male", "female"))
abline(h=0, lwd=2, col="red")
par(xpd=TRUE)
text(min(x$A)*1.20, max(x$M)*1.20, "a", font=2, cex=3)
par(xpd=FALSE)
x <- plotSmear(dNorm, pair=c("male", "female"))
abline(h=0, lwd=2, col="red")
par(xpd=TRUE)
text(min(x$A)*1.20, max(x$M)*1.20, "b", font=2, cex=3)
par(xpd=FALSE)
x <- plotSmear(DGEList(counts=countsNormCQN, group=genderCondition,
                       lib.size=initialLibSizes), pair=c("male", "female"))
abline(h=0, lwd=2, col="red")
par(xpd=TRUE)
text(min(x$A)*1.20, max(x$M)*1.20, "c", font=2, cex=3)
par(xpd=FALSE)
@
\begin{figure}[ht]
\begin{center}
\begin{tabular}{cc}
\includegraphics[width=\textwidth]{figures/pickrell1Normalization-figMAplots.png}
\end{tabular}
\caption{MA plots for the table of counts after applying no normalization (a),
normalization by \Rpackage{edgeR} (b), and normalization by \Rpackage{cqn} (c).
ote that the counts plotted here are obtained after transforming the initial raw
ounts according to the corresponding normalization method.}
\label{figMAplotsPickrell1}
\end{center}
\end{figure}

In Figure~\ref{figMDSPickrell1} we have a multidimensional scaling (MDS) plot
reflecting the ``distance'' between samples projected in two dimensions. This plot is
produced with the \Rfunction{plotMDS()} function from the \Rpackage{edgeR} package
over each of the normalized tables of counts. The \Rfunction{plotMDS()} function
employs distance measure appropriate for RNA-seq data. Samples do not appear to
group by male and female condition but they also scatter quite homogeneously
through out the two dimensions without clear outliers.

%% since MDS with many samples takes a long time we cache the results hiding the
%% plot and plot later
<<results=hide>>=
cache(mdsUn <- plotMDS.DGEList(dUn, col=c("blue", "red")[as.integer(genderCondition)],
                               labels=paste(toupper(substr(genderCondition, 1, 1)),
                                            1:dim(dUn)[2], sep=""), xlab="", ylab=""),
      dir=cacheDir, prefix=cachePrefix)
cache(mdsNorm <- plotMDS.DGEList(dNorm, col=c("blue", "red")[as.integer(genderCondition)],
                                 labels=paste(toupper(substr(genderCondition, 1, 1)),
                                              1:dim(dNorm)[2], sep=""), xlab="", ylab=""),
      dir=cacheDir, prefix=cachePrefix)
cache(mdsCQN <- plotMDS.DGEList(DGEList(counts=countsNormCQN, group=genderCondition,
                                           lib.size=initialLibSizes),
                                col=c("blue", "red")[as.integer(genderCondition)],
                                labels=paste(toupper(substr(genderCondition, 1, 1)),
                                             1:dim(dUn)[2], sep=""), xlab="", ylab=""),
      dir=cacheDir, prefix=cachePrefix)
@

<<figMDS, fig=TRUE, include=FALSE, echo=FALSE, results=hide, height=5, width=12>>=
par(mar=c(3, 3, 3, 2), mfrow=c(1, 3))
plotMDS(mdsUn, col=c("blue", "red")[as.integer(genderCondition)],
        labels=paste(toupper(substr(genderCondition, 1, 1)),
                                            1:dim(dUn)[2], sep=""), xlab="", ylab="")
par(xpd=TRUE)
text(par("usr")[1]*1.10, par("usr")[4]*1.20, "a", font=2, cex=3)
par(xpd=FALSE)
plotMDS(mdsNorm, col=c("blue", "red")[as.integer(genderCondition)],
        labels=paste(toupper(substr(genderCondition, 1, 1)),
                                            1:dim(dNorm)[2], sep=""), xlab="", ylab="")
par(xpd=TRUE)
text(par("usr")[1]*1.10, par("usr")[4]*1.10, "b", font=2, cex=3)
par(xpd=FALSE)
plotMDS(mdsCQN, col=c("blue", "red")[as.integer(genderCondition)],
        labels=paste(toupper(substr(genderCondition, 1, 1)),
                                            1:dim(dUn)[2], sep=""), xlab="", ylab="")
par(xpd=TRUE)
text(par("usr")[1]*1.10, par("usr")[4]*1.10, "c", font=2, cex=3)
par(xpd=FALSE)
@
\begin{figure}[ht]
\begin{center}
\begin{tabular}{cc}
\includegraphics[width=0.8\textwidth]{figures/pickrell1Normalization-figMDS}
\end{tabular}
\caption{Multidimensional scaling (MDS) plot showing dissimilarities between samples
projected on two dimensions. Blue and red indicate male and female samples, respectively.}
\label{figMDSPickrell1}
\end{center}
\end{figure}


\subsection{Session information for filtering and normalization}

<<info, results=tex>>=
toLatex(sessionInfo())
@
