# Supplementary material for: A flexible count data model to fit the wide diversity of expression profiles arising from extensively replicated RNA-seq experiments
Source: BMC Bioinformatics. 2013 Aug 21;14:254. doi: 10.1186/1471-2105-14-254 (PMC3849762; doi:10.1186/1471-2105-14-254)
Supplement: Additional file 1 — Scripts. ZIP file (.zip) containing all scripts, in the form of Sweave vignettes, to reproduce the results shown in this paper, including one copy of the resulting PDF file. Please read first through the README file contained in this tar ball in order to understand how to run the scripts. [file 1471-2105-14-254-S1.zip › tweeDEseqSupportingAnalyses/pickrell1huangDE.Rnw]

\SweaveOpts{eps=FALSE}
\SweaveOpts{prefix.string=figures/pickrell1huangDE}

%% customization according to http://www.stat.auckland.ac.nz/~stat782/downloads/Sweave-customisation.pdf

\DefineVerbatimEnvironment{Sinput}{Verbatim}{xleftmargin=2em}
\DefineVerbatimEnvironment{Soutput}{Verbatim}{xleftmargin=2em}
\DefineVerbatimEnvironment{Scode}{Verbatim}{xleftmargin=2em}
\fvset{listparameters={\setlength{\topsep}{0pt}}}
\renewenvironment{Schunk}{\vspace{\topsep}}{\vspace{\topsep}}

<<echo=FALSE, results=hide>>=
options(width=80)
options(continue="  ")
pdf.options(useDingbats=FALSE)

suppressMessages(library(Biobase))
library(tweeDEseq)
library(tweeDEseqCountData)
suppressMessages(library(DESeq))
library(edgeR)
library(xtable)
library(limma)
library(RColorBrewer)

cachePrefix <- "cache_"
data(annotEnsembl63)
@

\section{Reproducibility in differential expression}

In this section we assess the level of reproducibility of DE provided by each
DE dectection method by using a subset of the LCL samples which has been profiled
with microarrays and RNA-seq. Since we have to perform again DE analysis on
different data sets, results will be stored in a different directory, concretely:

<<>>=
cacheDir <- "resultsPickrell1huang"

if (!file.exists(cacheDir))
    dir.create(cacheDir)
@
The microarray data was published by \citet{HuaSte07} and processed to remove
low quality chips and batch effects and to match Ensembl Gene identifiers and
HapMap samples from the \citet{PicMarPai10} RNA-seq data. This results in two
gene expression matrices with the same number of genes and samples stored
under the name \Robject{commonPickrell1Huang} in the experimental data package
\Rpackage{tweeDEseqCountData}.

<<>>=
data(commonPickrell1Huang)
stopifnot(dim(pickrell1countsCommon.eset) == dim(huangArrayRMAnoBatchCommon.eset))
stopifnot(dim(pickrell1countsCQNcommon.eset) == dim(huangArrayRMAnoBatchCommon.eset))
stopifnot(identical(featureNames(pickrell1countsCommon.eset), featureNames(huangArrayRMAnoBatchCommon.eset)))
stopifnot(identical(sampleNames(pickrell1countsCommon.eset), sampleNames(huangArrayRMAnoBatchCommon.eset)))
stopifnot(identical(featureNames(pickrell1countsCQNcommon.eset), featureNames(huangArrayRMAnoBatchCommon.eset)))
stopifnot(identical(sampleNames(pickrell1countsCQNcommon.eset), sampleNames(huangArrayRMAnoBatchCommon.eset)))

rawCountsCommon <- exprs(pickrell1countsCommon.eset)
initialLibSizesCommon <- colSums(rawCountsCommon)
countsCQNcommon <- exprs(pickrell1countsCQNcommon.eset)
arrayRMAcommon <- exprs(huangArrayRMAnoBatchCommon.eset)
genderCondition <- pickrell1countsCommon.eset$gender
stopifnot(identical(huangArrayRMAnoBatchCommon.eset$gender, genderCondition))
@

\subsection{Testing count data for differential expression with tweeDEseq}

<<echo=FALSE, results=hide>>=
library(parallel)

nCores <- 1

nAvailableCores <- detectCores()
if (nCores == 1)
  nCores <- nAvailableCores
@
We perform a DE analysis with the \Rfunction{tweeDE()} function:

<<results=hide>>=
cache(resTweeDEseqCQNcommon <- tweeDE(countsCQNcommon, group=genderCondition,
                                      pair=c("male", "female"), mc.cores=nCores),
      dir=cacheDir, prefix=cachePrefix)
dim(resTweeDEseqCQNcommon)
@

\subsection{Testing count data for differential expression with DESeq}

In the case of \Rpackage{DESeq}, we estimate tagwise dispersions, perform negative
binomial testing and call DE genes at the previously defined significance cutoffs.

\begin{itemize}
  \item Using arguments \Robject{method="per-condition"} and \Robject{sharingMode="gene-est-only"}.
<<results=hide>>=
cdsCQNcommon <- newCountDataSet(countsCQNcommon, genderCondition)
sizeFactors(cdsCQNcommon) <- rep(1, ncol(countsCQNcommon))

cache(cdsCQNcommonCgOnly <- estimateDispersions(cdsCQNcommon, method="per-condition", sharingMode="gene-est-only"),
      dir=cacheDir, prefix=cachePrefix)
cache(resDESeqCQNcommonCgOnly <- nbinomTest(cdsCQNcommonCgOnly, "male", "female"),
      dir=cacheDir, prefix=cachePrefix)
dim(resDESeqCQNcommonCgOnly)
@
  \item Using arguments \Robject{method="per-condition"} and \Robject{sharingMode="maximum"}. Here we
        need to set \Robject{fitType="local"} to avoid getting an error:
<<results=hide>>=
cache(cdsCQNcommonCmax <- estimateDispersions(cdsCQNcommon, method="per-condition", sharingMode="maximum"),
      dir=cacheDir, prefix=cachePrefix)
cache(resDESeqCQNcommonCmax <- nbinomTest(cdsCQNcommonCmax, "male", "female"),
      dir=cacheDir, prefix=cachePrefix)
dim(resDESeqCQNcommonCmax)
@
  \item Using arguments \Robject{method="pooled"} and \Robject{sharingMode="gene-est-only"}.
<<results=hide>>=
cache(cdsCQNcommonPgOnly <- estimateDispersions(cdsCQNcommon, method="pooled", sharingMode="gene-est-only"),
      dir=cacheDir, prefix=cachePrefix)
cache(resDESeqCQNcommonPgOnly <- nbinomTest(cdsCQNcommonPgOnly, "male", "female"),
      dir=cacheDir, prefix=cachePrefix)
dim(resDESeqCQNcommonPgOnly)
@
  \item Using arguments \Robject{method="pooled"} and \Robject{sharingMode="maximum"}. Here we
        need to set \Robject{fitType="local"} to avoid getting an error:
<<results=hide>>=
cache(cdsCQNcommonPmax <- estimateDispersions(cdsCQNcommon, method="pooled", sharingMode="maximum"),
      dir=cacheDir, prefix=cachePrefix)
cache(resDESeqCQNcommonPmax <- nbinomTest(cdsCQNcommonPmax, "male", "female"),
      dir=cacheDir, prefix=cachePrefix)
dim(resDESeqCQNcommonPmax)
@
\end{itemize}

\subsection{Testing count data for differential expression with edgeR}

In the case of \Rpackage{edgeR}, we estimate tagwise dispersions, perform
negative binomial testing and call DE genes at the previously defined
significance cutoffs.

\begin{itemize}
  \item Common/trended/tagwise moderation regime with \Robject{prior.n=20} (default):
<<>>=
dCQN <- DGEList(counts=rawCountsCommon, group=genderCondition, lib.size=initialLibSizesCommon)
design <- model.matrix(~ dCQN$sample$group)

cache(dCQN.common <- estimateGLMCommonDisp(dCQN, design, offset=cqnNormCommon$offset),
      dir=cacheDir, prefix=cachePrefix)
cache(dCQN.trended <- estimateGLMTrendedDisp(dCQN.common, design, offset=cqnNormCommon$offset),
      dir=cacheDir, prefix=cachePrefix)
cache(dCQN.tagwise <- estimateGLMTagwiseDisp(dCQN.trended, design, offset=cqnNormCommon$offset),
      dir=cacheDir, prefix=cachePrefix)
cache(dCQN.fit <- glmFit(dCQN.tagwise, design, offset=cqnNormCommon$offset),
      dir=cacheDir, prefix=cachePrefix)
cache(dCQN.lrt <- glmLRT(dCQN.fit, coef=2), dir=cacheDir, prefix=cachePrefix)
cache(resEdgeRnormCQN <- topTags(dCQN.lrt, n=Inf), dir=cacheDir, prefix=cachePrefix)
dim(resEdgeRnormCQN)
@
  \item Common/trended/tagwise moderation regime with \Robject{prior.n=1}:
<<>>=
cache(dCQN.tagwise.df1 <- estimateGLMTagwiseDisp(dCQN.trended, design, prior.df=1, offset=cqnNormCommon$offset),
      dir=cacheDir, prefix=cachePrefix)
cache(dCQN.fit.df1 <- glmFit(dCQN.tagwise.df1, design, offset=cqnNormCommon$offset),
      dir=cacheDir, prefix=cachePrefix)
cache(dCQN.lrt.df1 <- glmLRT(dCQN.fit.df1, coef=2), dir=cacheDir, prefix=cachePrefix)
cache(resEdgeRnormCQNdf1 <- topTags(dCQN.lrt.df1, n=Inf), dir=cacheDir, prefix=cachePrefix)
dim(resEdgeRnormCQNdf1)
@
  \item Common/trended/tagwise moderation regime with \Robject{prior.df=20} (default) and quasi-likelihood F-tests:
<<>>=
cache(dCQN.qlf <- glmQLFTest(dCQN.fit, coef=2), dir=cacheDir, prefix=cachePrefix)
cache(resEdgeRnormCQNqlf <- topTags(dCQN.qlf, n=Inf), dir=cacheDir, prefix=cachePrefix)
dim(resEdgeRnormCQNqlf)
@
  \item Normalized data with the \Rpackage{cqn} methodology, common/trended/tagwise moderation
        regime with \Robject{prior.df=20} (default) and quasi-likelihood F-tests:
<<>>=
cache(dCQN.df1.qlf <- glmQLFTest(dCQN.fit.df1, coef=2), dir=cacheDir, prefix=cachePrefix)
cache(resEdgeRnormCQNqlfDf1 <- topTags(dCQN.df1.qlf, n=Inf), dir=cacheDir, prefix=cachePrefix)
dim(resEdgeRnormCQNqlfDf1)
@
\end{itemize}

\subsection{Testing microarray data for differential expression with limma}

<<>>=
design <- model.matrix(~ genderCondition)

fit <- lmFit(arrayRMAcommon, design)
fit <- eBayes(fit)
resLimmaRMA <- topTable(fit, coef=2, n=Inf)
dim(resLimmaRMA)
@

\subsection{Comparison of reproducibility of significance levels of differential expression}

<<echo=FALSE, results=hide>>=
data(genderGenes)
genderGenes <- c(msYgenes, XiEgenes)
@

We want to assess the reproducibility of DE significance levels by each DE detection method
in microarray and RNA-seq data. For that purpose, we will compare raw $p$-values from each
different method on DE genes between male and female LCL samples called at 10\% FDR:

<<>>=
fdrCutoff <- 0.1
@
We will use again the genes with documented sex-specific expression to highlight those most
likely to be bona fide DE genes:

<<>>=
length(XiEgenes)
length(msYgenes)
length(genderGenes)
@
where the latter vector \Robject{genderGenes} contains the first two, \Robject{XiEgenes} and
\Robject{msYgenes}, containing Ensembl Gene IDs from the two separated lists of XiE and MSY genes,
respectively. We start by collecting the raw and adjusted $p$-values of DE between male and female
LCL samples for every DE detection method on microarray (limma) and RNA-seq data (tweeDEseq, DESeq
and edgeR):

<<>>=
allGenes <- rownames(rawCountsCommon)
length(allGenes)

allP <- data.frame(tweeDEseq=rep(NA, length(allGenes)),
                   DESeqCgOn=rep(NA, length(allGenes)),
                   DESeqCmax=rep(NA, length(allGenes)),
                   DESeqPgOn=rep(NA, length(allGenes)),
                   DESeqPmax=rep(NA, length(allGenes)),
                   edgeRdf20=rep(NA, length(allGenes)),
                   edgeRdf1=rep(NA, length(allGenes)),
                   edgeRqlfDf20=rep(NA, length(allGenes)),
                   edgeRqlfDf1=rep(NA, length(allGenes)),
                   limma=rep(NA, length(allGenes)),
                   row.names=allGenes)
allP$tweeDEseq <- resTweeDEseqCQNcommon[allGenes, "pval"]
allP$DESeqCgOn <- resDESeqCQNcommonCgOnly[match(allGenes, resDESeqCQNcommonCgOnly$id), "pval"]
allP$DESeqCmax <- resDESeqCQNcommonCmax[match(allGenes, resDESeqCQNcommonCmax$id), "pval"]
allP$DESeqPgOn <- resDESeqCQNcommonPgOnly[match(allGenes, resDESeqCQNcommonPgOnly$id), "pval"]
allP$DESeqPmax <- resDESeqCQNcommonPmax[match(allGenes, resDESeqCQNcommonPmax$id), "pval"]
allP$edgeRdf20 <- resEdgeRnormCQN$table[allGenes, "PValue"]
allP$edgeRdf1 <- resEdgeRnormCQNdf1$table[allGenes, "PValue"]
allP$edgeRqlfDf20 <- resEdgeRnormCQNqlf$table[allGenes, "PValue"]
allP$edgeRqlfDf1 <- resEdgeRnormCQNqlfDf1$table[allGenes, "PValue"]
allP$limma <- resLimmaRMA[match(allGenes, resLimmaRMA$ID), "P.Value"]
allP <- as.data.frame(apply(allP, 2, function(x) -log10(x)))

allFDR <- data.frame(tweeDEseq=rep(NA, length(allGenes)),
                   DESeqCgOn=rep(NA, length(allGenes)),
                   DESeqCmax=rep(NA, length(allGenes)),
                   DESeqPgOn=rep(NA, length(allGenes)),
                   DESeqPmax=rep(NA, length(allGenes)),
                   edgeRdf20=rep(NA, length(allGenes)),
                   edgeRdf1=rep(NA, length(allGenes)),
                   edgeRqlfDf20=rep(NA, length(allGenes)),
                   edgeRqlfDf1=rep(NA, length(allGenes)),
                   limma=rep(NA, length(allGenes)),
                   row.names=allGenes)
allFDR$tweeDEseq <- resTweeDEseqCQNcommon[allGenes, "pval.adjust"]
allFDR$DESeqCgOn <- resDESeqCQNcommonCgOnly[match(allGenes, resDESeqCQNcommonCgOnly$id), "padj"]
allFDR$DESeqCmax <- resDESeqCQNcommonCmax[match(allGenes, resDESeqCQNcommonCmax$id), "padj"]
allFDR$DESeqPgOn <- resDESeqCQNcommonPgOnly[match(allGenes, resDESeqCQNcommonPgOnly$id), "padj"]
allFDR$DESeqPmax <- resDESeqCQNcommonPmax[match(allGenes, resDESeqCQNcommonPmax$id), "padj"]
allFDR$edgeRdf20 <- resEdgeRnormCQN$table[allGenes, "FDR"]
allFDR$edgeRdf1 <- resEdgeRnormCQNdf1$table[allGenes, "FDR"]
allFDR$edgeRqlfDf20 <- resEdgeRnormCQNqlf$table[allGenes, "FDR"]
allFDR$edgeRqlfDf1 <- resEdgeRnormCQNqlfDf1$table[allGenes, "FDR"]
allFDR$limma <- resLimmaRMA[match(allGenes, resLimmaRMA$ID), "adj.P.Val"]

dim(allP)
dim(allFDR)
@
We compare first the $-\log_{10}$ units of raw $p$-values between limma (microarray)
and every other RNA-seq DE detection methodology for genes called DE at
\Sexpr{fdrCutoff*100}\% FDR by {\it either} of the two compared methods. These
comparisons are shown in Figure~\ref{figCompareEitherSigWithLimma}.

<<figCompareEitherSigWithLimma, fig=TRUE, include=FALSE, echo=FALSE, results=hide, height=9, width=9>>=
metnames <- c("tweeDEseq", "DESeq -CgO", "DESeq - Cmax", "DESeq - PgO", "DESeq - Pmax",
              "edgeR (def)", "edgeR - Df1", "edgeR-QLF (def)", "edgeR-QLF Df1", "limma")
names(metnames) <- colnames(allP)
par(mfrow=c(3, 3), mar=c(5, 4, 1, 1))
for (method in colnames(allP)[-10]) {
  mask <- allFDR[[method]] <= fdrCutoff | allFDR$limma <= fdrCutoff
  sexmask <- mask & (rownames(allP) %in% genderGenes)
  fit <- lm(allP$limma[mask] ~ allP[[method]][mask])
  rho <- round(cor(allP$limma[mask], allP[[method]][mask], method="pearson"), digits=2)
  r2 <- round(summary(fit)$r.squared, digits=2)
  p <- round(summary(fit)$coefficients[2, 4], digits=2)
  rp <- vector('expression', 2)
  rp[1] <- substitute(expression(italic(rho) == RHO), list(RHO = rho))[2]
  rp[2] <- substitute(expression(italic(R)^2 == RSQUARED), list(RSQUARED = r2))[2]
  rp[3] <- substitute(expression(italic(P) == PVALUE), list(PVALUE = p))[2]
  plot(allP[[method]][mask], allP$limma[mask], xlab=metnames[method], ylab="limma",
       xlim=c(0, max(allP[[method]][mask])+5), ylim=c(0, max(allP$limma[mask])+5),
       main="", pch=21, col="black", bg="black", las=1, cex.axis=1.2, cex.lab=1.2)
  abline(coef(fit), col="red", lwd=2)
  points(allP[[method]][mask], allP$limma[mask], pch=21, col="black", bg="black")
  points(allP[[method]][sexmask], allP$limma[sexmask], pch=21, col="blue", bg="blue")
  text(allP[[method]][mask], allP$limma[mask],
       labels=annotEnsembl63[rownames(allP)[mask], "Symbol"], pos=3)
  legend("bottomright", legend=rp, bty="n", cex=1.2)
}
@
\begin{figure}[p]
\centerline{\includegraphics[width=0.9\textwidth]{figures/pickrell1huangDE-figCompareEitherSigWithLimma}}
\caption{Raw $p$-values of differential expression in $-\log_{10}$ scale for DE genes called at
         \Sexpr{fdrCutoff*100}\% FDR by either limma ($y$-axis), from microarray data, {\it or} the other compared
         DE detection method applied on RNA-seq data ($x$-axis). A regression line is depicted in red.
         On the bottom-right corner of each panel, $\rho$ indicates the Pearson correlation whereas
         $R^2$ and $P$ indicate, respectively, the coefficient of determination and $p$-value of the test for zero
         regression coefficient, of the significance values of limma as function of those from the compared RNA-seq method.
         Even though the relationships are significant in all comparisons, the low $R^2$ values indicate a poor
         level of reproducibility between microarray and RNA-seq DE analysis, irrespectively of the method
         employed for detecting DE genes in RNA-seq data. A large fraction of irreproducible DE is due to
         genes that are called DE by one technology but not by the other. Blue dots indicate genes with documented
         sex-specific expression.}
\label{figCompareEitherSigWithLimma}
\end{figure}

Finally, we compare the $-\log_{10}$ units of raw $p$-values between limma (microarray)
and every other RNA-seq DE detection methodology for genes called DE at
\Sexpr{fdrCutoff*100}\% FDR by {\it both} of the two compared methods. These
comparisons are shown in Figure~\ref{figCompareBothSigWithLimma}.

<<figCompareBothSigWithLimma, fig=TRUE, include=FALSE, echo=FALSE, results=hide, height=9, width=9>>=
metnames <- c("tweeDEseq", "DESeq - CgO", "DESeq - Cmax", "DESeq - PgO", "DESeq - Pmax",
              "edgeR (def)", "edgeR - Df1", "edgeR-QLF (def)", "edgeR-QLF Df1", "limma")
names(metnames) <- colnames(allP)
par(mfrow=c(3, 3), mar=c(5, 4, 1, 1))
for (method in colnames(allP)[-10]) {
  mask <- allFDR[[method]] <= 0.1 & allFDR$limma <= 0.1
  sexmask <- mask & (rownames(allP) %in% genderGenes)
  fit <- lm(allP$limma[mask] ~ allP[[method]][mask])
  rho <- round(cor(allP$limma[mask], allP[[method]][mask], method="pearson"), digits=2)
  r2 <- round(summary(fit)$r.squared, digits=2)
  p <- round(summary(fit)$coefficients[2, 4], digits=2)
  rp <- vector('expression', 3)
  rp[1] <- substitute(expression(italic(rho) == RHO), list(RHO = rho))[2]
  rp[2] <- substitute(expression(italic(R)^2 == RSQUARED), list(RSQUARED = r2))[2]
  rp[3] <- substitute(expression(italic(P) == PVALUE), list(PVALUE = p))[2]
  plot(allP[[method]][mask], allP$limma[mask], xlab=metnames[method], ylab="limma",
       xlim=c(0, max(allP[[method]][mask])+5), ylim=c(0, max(allP$limma[mask])+5),
       main="", pch=21, col="black", bg="black", las=1, cex.axis=1.2, cex.lab=1.2)
  abline(coef(fit), col="red", lwd=2)
  points(allP[[method]][mask], allP$limma[mask], pch=21, col="black", bg="black")
  points(allP[[method]][sexmask], allP$limma[sexmask], pch=21, col="blue", bg="blue")
  text(allP[[method]][mask], allP$limma[mask],
       labels=annotEnsembl63[rownames(allP)[mask], "Symbol"], pos=3)
  legend("bottomright", legend=rp, bty="n", cex=1.2)
}
@
\begin{figure}[p]
\centerline{\includegraphics[width=0.9\textwidth]{figures/pickrell1huangDE-figCompareBothSigWithLimma}}
\caption{Raw $p$-values of differential expression in $-\log_{10}$ scale for DE genes called at
         \Sexpr{fdrCutoff*100}\% FDR by both, limma ($y$-axis), from microarray data, {\it and} the other compared
         DE detection method applied on RNA-seq data ($x$-axis). A regression line is depicted in red.
         On the bottom-right corner of each panel, $\rho$ indicates the Pearson correlation whereas
         $R^2$ and $P$ indicate, respectively, the coefficient of determination and $p$-value of the test for zero
         regression coefficient, of the $-\log_{10} p$-values of limma as function of those from the compared RNA-seq method.
         Only tweeDEseq provides a significant ($p < 0.05$) level of reproducibility between $p$-values
         of DE genes reported by both, limma on microarray data and the compared RNA-seq method, attaining
         also the highest $\rho$ and $R^2$ values. Blue dots indicate genes with documented sex-specific expression.}
\label{figCompareBothSigWithLimma}
\end{figure}

\subsection{Comparing RNA-seq and microarray DE analyses}

We are also interested in highlighting differences and challenges in DE analyses with RNA-seq with
respect to microarray data. For this purpose, we use again the same two analogous data sets but, this
time we only enforce matching the samples between the two gene expression data matrices and we only
compare {\tt tweeDEseq} on the RNA-seq data normalized with {\tt cqn}. These two other gene expression
matrices form part also from the objects loaded under the name \Robject{commonPickrell1huang}:

<<>>=
stopifnot(ncol(pickrell1countsCommonSamples.eset) == ncol(huangArrayRMAnoBatchCommonSamples.eset))
stopifnot(ncol(pickrell1countsCQNcommonSamples.eset) == ncol(huangArrayRMAnoBatchCommonSamples.eset))
stopifnot(identical(sampleNames(pickrell1countsCommonSamples.eset), sampleNames(huangArrayRMAnoBatchCommonSamples.eset)))
stopifnot(identical(sampleNames(pickrell1countsCQNcommonSamples.eset), sampleNames(huangArrayRMAnoBatchCommonSamples.eset)))

rawCountsCommonSamples <- exprs(pickrell1countsCommonSamples.eset)
initialLibSizesCommonSamples <- colSums(rawCountsCommonSamples)
countsCQNcommonSamples <- exprs(pickrell1countsCQNcommonSamples.eset)
arrayRMAcommonSamples <- exprs(huangArrayRMAnoBatchCommonSamples.eset)
genderCondition <- pickrell1countsCommonSamples.eset$gender
dim(countsCQNcommonSamples)
@
We start by applying {\tt tweeDEseq}:

<<>>=
cache(resTweeDEseqCQNcommonSamples <- tweeDE(countsCQNcommonSamples, group=genderCondition,
                                      pair=c("male", "female"), mc.cores=nCores),
      dir=cacheDir, prefix=cachePrefix)
dim(resTweeDEseqCQNcommonSamples)
@
Now {\tt limma}:

<<>>=
design <- model.matrix(~ genderCondition)

dim(arrayRMAcommonSamples)
fit <- lmFit(arrayRMAcommonSamples, design)
fit <- eBayes(fit)
resLimmaRMAcommonSamples <- topTable(fit, coef=2, n=Inf)
dim(resLimmaRMAcommonSamples)
@
and compare these two DE analyses by means of volcano plots shown in Figure~\ref{figVplotTweeDEseqLimma}.

<<figVplotTweeDEseqLimma, fig=TRUE, include=FALSE, echo=FALSE, results=hide, height=6, width=12>>=
MtweeDEseq <- resTweeDEseqCQNcommonSamples$log2fc
PtweeDEseq <- -log10(resTweeDEseqCQNcommonSamples$pval)
names(MtweeDEseq) <- names(PtweeDEseq) <- rownames(resTweeDEseqCQNcommonSamples)
Mlimma <- -resLimmaRMAcommonSamples$logFC
Plimma <- -log10(resLimmaRMAcommonSamples$P.Value)
names(Mlimma) <- names(Plimma) <- resLimmaRMAcommonSamples$ID

fdrCutoff <- 0.1

labelPlot <- function(lab, font, cex, offsetx=0.05, offsety=0.05) {
  par(xpd=TRUE)
  w <- par("usr")[2] - par("usr")[1]
  h <- par("usr")[4] - par("usr")[3]
  text(par("usr")[1]-w*offsetx, par("usr")[4]+h*offsety, lab, font=font, cex=cex)
  par(xpd=FALSE)
}

data(genderGenes)

par(mfrow=c(1, 2), mar=c(4, 4, 2, 1))
DEgenesTweeDEseq <- rownames(resTweeDEseqCQNcommonSamples[resTweeDEseqCQNcommonSamples$pval.adjust <= fdrCutoff, ])
plot(MtweeDEseq, PtweeDEseq, col="grey", pch=".", cex=4, las=1, xaxt="n",
     panel.first=abline(v=c(-1, 1, seq(-10, 10, by=2)), h=seq(0, 50, by=10), lty=3, col="gray"),
     xlab=expression(log[2](Female) - log[2](Male)),
     ylab=expression(paste(-log[10], " Raw P-value")),
     xlim=range(c(MtweeDEseq, Mlimma)), ylim=range(c(PtweeDEseq, Plimma)))
axis(1, at=c(-1, 1, seq(-10, 10, by=2)), labels=c(-1, 1, seq(-10, 10, by=2)), cex.axis=0.85)
abline(h=-log10(max(resTweeDEseqCQNcommonSamples$pval[resTweeDEseqCQNcommonSamples$pval.adjust <= fdrCutoff])),
       col=grey(0.85), lwd=2, lty=2)
text(par("usr")[2]*0.8, 0.9*-log10(max(resTweeDEseqCQNcommonSamples$pval[resTweeDEseqCQNcommonSamples$pval.adjust <= fdrCutoff])),
     labels=sprintf("%.0f%% FDR", fdrCutoff*100), pos=3)
hl <- list(list(genes=setdiff(names(MtweeDEseq), names(Mlimma)), pch=".", col="black", bg="black", cex=2),
           list(genes=intersect(msYgenes, DEgenesTweeDEseq), pch=1, col="blue", lwd=2, cex=1.2), ## pch="\u2642" w/ cairo_pdf() for man symbol
           list(genes=intersect(XiEgenes, DEgenesTweeDEseq), pch=1, col="red", lwd=2, cex=1.2)  ## pch="\u2640" w/ cairo_pdf() for woman symbol
          )
for (i in 1:length(hl)) {
  args.points <- list(x=MtweeDEseq[hl[[i]]$genes], y=PtweeDEseq[hl[[i]]$genes])
  args.points[names(hl[[i]])[-match("genes", names(hl[[i]]))]] <- hl[[i]][-match("genes", names(hl[[i]]))]
  do.call("points", args.points)
}
text(MtweeDEseq[match(intersect(DEgenesTweeDEseq, c(msYgenes, XiEgenes)), names(MtweeDEseq))],
     PtweeDEseq[match(intersect(DEgenesTweeDEseq, c(msYgenes, XiEgenes)), names(PtweeDEseq))],
     labels=annotEnsembl63[intersect(DEgenesTweeDEseq, c(msYgenes, XiEgenes)), "Symbol"], cex=0.5,
     pos=c(2, 2, 2, 2, 4, 2, 2, 2, 2, 4, 2, 2, 2, 2))
labelPlot("a", 2, 2, 0.1)

DEgenesLimma <- resLimmaRMAcommonSamples$ID[resLimmaRMAcommonSamples$adj.P.Val <= fdrCutoff]
plot(Mlimma, Plimma, col="grey", pch=".", cex=4, las=1, xaxt="n",
     panel.first=abline(v=c(-1, 1, seq(-10, 10, by=2)), h=seq(0, 50, by=10), lty=3, col="gray"),
     xlab=expression(log[2](Female) - log[2](Male)),
     ylab=expression(paste(-log[10], " Raw P-value")),
     xlim=range(c(MtweeDEseq, Mlimma)), ylim=range(c(PtweeDEseq, Plimma)))
axis(1, at=c(-1, 1, seq(-10, 10, by=2)), labels=c(-1, 1, seq(-10, 10, by=2)), cex.axis=0.85)
abline(h=-log10(max(resLimmaRMAcommonSamples$P.Value[resLimmaRMAcommonSamples$adj.P.Val <= fdrCutoff])),
       col=grey(0.85), lwd=2, lty=2)
text(par("usr")[2]*0.8, 0.9*-log10(max(resLimmaRMAcommonSamples$P.Value[resLimmaRMAcommonSamples$adj.P.Val <= fdrCutoff])),
     labels=sprintf("%.0f%% FDR", fdrCutoff*100), pos=3)
hl <- list(list(genes=setdiff(names(Mlimma), names(MtweeDEseq)), pch=".", col="black", bg="black", cex=2),
           list(genes=intersect(msYgenes, DEgenesLimma), pch=1, col="blue", lwd=2, cex=1.2), ## pch="\u2642" w/ cairo_pdf() for man symbol
           list(genes=intersect(XiEgenes, DEgenesLimma), pch=1, col="red", lwd=2, cex=1.2)  ## pch="\u2640" w/ cairo_pdf() for woman symbol
          )
for (i in 1:length(hl)) {
  args.points <- list(x=Mlimma[hl[[i]]$genes], y=Plimma[hl[[i]]$genes])
  args.points[names(hl[[i]])[-match("genes", names(hl[[i]]))]] <- hl[[i]][-match("genes", names(hl[[i]]))]
  do.call("points", args.points)
}
text(Mlimma[match(intersect(DEgenesLimma, c(msYgenes, XiEgenes)), names(Mlimma))],
     Plimma[match(intersect(DEgenesLimma, c(msYgenes, XiEgenes)), names(Plimma))],
     labels=annotEnsembl63[intersect(DEgenesLimma, c(msYgenes, XiEgenes)), "Symbol"], cex=0.5,
     pos=c(4, 4, 4, 4, 4, 4, 4, 4, 4, 4, 4, 2, 4, 4, 4, 4, 2, 4, 2, 4))
labelPlot("b", 2, 2, 0.1)
@
\begin{figure}[p]
\centerline{\includegraphics[width=0.9\textwidth]{figures/pickrell1huangDE-figVplotTweeDEseqLimma}}
\caption{Comparison of DE analyses between microarray and RNA-seq.
Volcano plots of DE analyses performed on matching LCL samples profiled with RNA-seq (a) and gene expression microarrays (b). The $x$-axis corresponds to $\log_2$ fold-changes between female and male individuals while the $y$-axis corresponds to $-\log_{10} P$-value of significance. RNA-seq data were analysed with {\tt tweeDEseq} while microarray data were analysed with {\tt limma}. Grey dots indicate genes common to both, the RNA-seq and the microarray gene expression matrices, while black dots indicate genes occurring exclusively in one of the two data sets. Blue and red circles indicate genes documented in the literature with sex-specific expression, concretely belonging to the male-specific region of chromosome Y and escaping X-chromosome inactivation in females, respectively.}
\label{figVplotTweeDEseqLimma}
\end{figure}

\subsection{Session information for reproducibility in differential expression}

<<info, results=tex>>=
toLatex(sessionInfo())
@
