# Supplementary material for: A flexible count data model to fit the wide diversity of expression profiles arising from extensively replicated RNA-seq experiments
Source: BMC Bioinformatics. 2013 Aug 21;14:254. doi: 10.1186/1471-2105-14-254 (PMC3849762; doi:10.1186/1471-2105-14-254)
Supplement: Additional file 1 — Scripts. ZIP file (.zip) containing all scripts, in the form of Sweave vignettes, to reproduce the results shown in this paper, including one copy of the resulting PDF file. Please read first through the README file contained in this tar ball in order to understand how to run the scripts. [file 1471-2105-14-254-S1.zip › tweeDEseqSupportingAnalyses/pickrell1simulations/FvsF_bootstrappingCQN.R]

library(tweeDEseq)
library(edgeR)
library(DESeq)
library(limma)
library(parallel)
library(Biobase)
library(tweeDEseqCountData)
library(cqn)

## Number of cpu cores for calculating in parallel

nCores <- 16

## Number of simulations
nsims <- 100

## Load data

data(pickrell1)
countsRaw <- exprs(pickrell1.eset)
initialLibSizes <- colSums(countsRaw)

## Filter counts by discarding genes with low expression
countsFiltered <- filterCounts(countsRaw, mean.cpm.cutoff=0.5)
dim(countsFiltered)

## Filter counts by discarding genes without length of G+C content annotation
data(annotEnsembl63)

common <- intersect(rownames(countsFiltered),
                    rownames(annotEnsembl63[!is.na(annotEnsembl63$Length), ]))
countsFiltered <- countsFiltered[common, ]

## Normalize counts with cqn
cqnNorm <- cqn(countsFiltered,
               lengths=as.numeric(annotEnsembl63[common, "Length"]),
               x=annotEnsembl63[common, "GCcontent"],
               sizeFactors=initialLibSizes, verbose=FALSE)
log2rpm <- cqnNorm$y + cqnNorm$offset
log2r <- sweep(cqnNorm$y + cqnNorm$offset, 2, log2(initialLibSizes/1e6), FUN="+")
countsNormCQN <- ceiling(2^log2r-0.5)
dim(countsNormCQN)

## Restrict to Women vs Women samples
females <- which(pickrell1.eset$gender == "female")

resPT <- list()
## use bootstrappedFvsF from the *Un simulations
load("bootstrappedFvsF.RData")

## do first tweeDEseq parallelizing calculations in each simulation
for(i in 1:nsims){
  cat("i=", i, "\n")

  ## use bootstrappedFvsF from the *Un simulations
  countsNormCQNfemales <- countsNormCQN[, bootstrappedFvsF[[i]]]
  cqnNormFemales <- cqnNorm
  cqnNormFemales$offset <- cqnNormFemales$offset[, bootstrappedFvsF[[i]]]


  ## tweeDEseq
  resPT[[i]] <- tweeDE(countsNormCQNfemales,
                       group = c(rep("grp1", 20), rep("grp2", 20)),
                       mc.cores = nCores)
}

save(resPT, bootstrappedFvsF, countsRaw, initialLibSizes, females,
     countsFiltered, countsNormCQN, cqnNorm, file = "FvsF_bootstrappingCQN.RData")

## do second edgeR and DESeq distributing simulations in parallel using
## the SAME bootstrapped groups

colnames(countsNormCQN) <- colnames(countsFiltered) <- NULL

coreID <- mclapply(as.list(1:nCores), function(x) parallel:::masterDescriptor(), mc.cores=nCores)[[1]]
pb <- txtProgressBar(min=0, max=length(bootstrappedFvsF), style=3)
i <- 0
res.other <- mclapply(bootstrappedFvsF, function(grp) {
  if (parallel:::masterDescriptor() == coreID) {
    setTxtProgressBar(pb, nCores*i)
    i <<- i + 1
  }
  countsFilteredFemales <- countsFiltered[, grp] ## for bootstrap with replacement
  countsNormCQNfemales <- countsNormCQN[, grp] ## for bootstrap with replacement

  ## edgeR - common/trended/tagwise - prior.df 20 (default) & 1 - LRT/QLF strategies
  d <- DGEList(counts=countsFilteredFemales, group=c(rep("grp1", 20), rep("grp2", 20)), lib.size = initialLibSizes[grp])
  design <- model.matrix(~ d$sample$group)
  d.common <- estimateGLMCommonDisp(d, design, offset=cqnNorm$offset[, grp])
  d.trended <- estimateGLMTrendedDisp(d.common, design, offset=cqnNorm$offset[, grp])
  d.tagwise <- estimateGLMTagwiseDisp(d.trended, design, offset=cqnNorm$offset[, grp])
  d.tagwise.df1 <- estimateGLMTagwiseDisp(d.trended, design, prior.df=1, offset=cqnNorm$offset[, grp])
  d.fit <- glmFit(d.tagwise, design, offset=cqnNorm$offset[, grp])
  d.fit.df1 <- glmFit(d.tagwise.df1, design, offset=cqnNorm$offset[, grp])
  resEdgeR <- glmLRT(d.fit, coef=2)
  resEdgeR.df1 <- glmLRT(d.fit.df1, coef=2)
  resEdgeR.qlf <- glmQLFTest(d.fit, coef=2)
  resEdgeR.qlf.df1 <- glmQLFTest(d.fit.df1, coef=2)

  ## DESeq - pooled gene-est-only
  cdsNormCQN <- newCountDataSet(countsNormCQNfemales, conditions=c(rep("grp1", 20), rep("grp2", 20)))
  sizeFactors(cdsNormCQN) <- rep(1, ncol(countsNormCQNfemales))
  cdsNormCQN <- estimateDispersions(cdsNormCQN, method = "pooled",
                                    sharingMode = "gene-est-only")
  ## TMP resDESeqPgOnly <- nbinomTest(cdsNormCQN, "grp1", "grp2")

  ## DESeq - pooled maximum
  cdsNormCQN <- newCountDataSet(countsNormCQNfemales, conditions=c(rep("grp1", 20), rep("grp2", 20)))
  sizeFactors(cdsNormCQN) <- rep(1, ncol(countsNormCQNfemales))
  cdsNormCQN <- estimateDispersions(cdsNormCQN, method = "pooled",
                                    sharingMode = "maximum")
  resDESeqPmax <- nbinomTest(cdsNormCQN, "grp1", "grp2")

  ## DESeq - per-condition gene-est-only
  cdsNormCQN <- newCountDataSet(countsNormCQNfemales, conditions=c(rep("grp1", 20), rep("grp2", 20)))
  sizeFactors(cdsNormCQN) <- rep(1, ncol(countsNormCQNfemales))
  cdsNormCQN <- estimateDispersions(cdsNormCQN, method = "per-condition",
                                    sharingMode = "gene-est-only")
  resDESeqCgOnly <- nbinomTest(cdsNormCQN, "grp1", "grp2")

  ## DESeq - per-condition maximum
  cdsNormCQN <- newCountDataSet(countsNormCQNfemales, conditions=c(rep("grp1", 20), rep("grp2", 20)))
  sizeFactors(cdsNormCQN) <- rep(1, ncol(countsNormCQNfemales))
  cdsNormCQN <- estimateDispersions(cdsNormCQN, method = "per-condition",
                                    sharingMode = "maximum")
  resDESeqCmax <- nbinomTest(cdsNormCQN, "grp1", "grp2")


  list(edgeR=resEdgeR, edgeRdf1=resEdgeR.df1, edgeRqlf=resEdgeR.qlf, edgeRqlfdf1=resEdgeR.qlf.df1,
       DESeqPgOnly=resDESeqPgOnly, DESeqPmax=resDESeqPmax, DESeqCgOnly=resDESeqCgOnly, DESeqCmax=resDESeqCmax)
}, mc.cores=nCores)
close(pb)

## put all results together in a single list
res <- list(tweeDEseq=resPT)
res[["edgeR"]] <- lapply(res.other, function(x) x$edgeR)
res[["edgeRdf1"]] <- lapply(res.other, function(x) x$edgeRdf1)
res[["edgeRqlf"]] <- lapply(res.other, function(x) x$edgeRqlf)
res[["edgeRqlfdf1"]] <- lapply(res.other, function(x) x$edgeRqlfdf1)
res[["DESeqPgOnly"]] <- lapply(res.other, function(x) x$DESeqPgOnly)
res[["DESeqPmax"]] <- lapply(res.other, function(x) x$DESeqPmax)
res[["DESeqCgOnly"]] <- lapply(res.other, function(x) x$DESeqCgOnly)
res[["DESeqCmax"]] <- lapply(res.other, function(x) x$DESeqCmax)

save(res, bootstrappedFvsF, countsRaw, initialLibSizes, females, countsFiltered,
     countsNormCQN, cqnNorm, file = "FvsF_bootstrappingCQN.RData")

sessionInfo()
