# Supplementary material for: A flexible count data model to fit the wide diversity of expression profiles arising from extensively replicated RNA-seq experiments
Source: BMC Bioinformatics. 2013 Aug 21;14:254. doi: 10.1186/1471-2105-14-254 (PMC3849762; doi:10.1186/1471-2105-14-254)
Supplement: Additional file 1 — Scripts. ZIP file (.zip) containing all scripts, in the form of Sweave vignettes, to reproduce the results shown in this paper, including one copy of the resulting PDF file. Please read first through the README file contained in this tar ball in order to understand how to run the scripts. [file 1471-2105-14-254-S1.zip › tweeDEseqSupportingAnalyses/pickrell1simulations/FvsF_bootstrappingUn.R]

library(tweeDEseq)
library(edgeR)
library(DESeq)
library(limma)
library(parallel)
library(Biobase)
library(tweeDEseqCountData)

## Number of cpu cores for calculating in parallel

nCores <- 16

## Number of simulations
nsims <- 100

## Load data

data(pickrell1)
countsRaw <- exprs(pickrell1.eset)
initialLibSizes <- colSums(countsRaw)

## Filter counts by discarding genes with low expression
countsFiltered <- filterCounts(countsRaw, mean.cpm.cutoff=0.5)
dim(countsFiltered)

## Restrict to Women vs Women samples
females <- which(pickrell1.eset$gender == "female")
countsFilteredFemales <- countsFiltered[, females]

resPT <- bootstrappedFvsF <- list()
set.seed(1234)

## do first tweeDEseq parallelizing calculations in each simulation
for(i in 1:nsims){
  cat("i=", i, "\n")

  ## bootstrap two groups with half of the samples each with replacement
  bootstrappedFvsF[[i]] <- c(sample(females, size=20, replace=TRUE), sample(females, size=20, replace=TRUE))
  countsFilteredFemales <- countsFiltered[, bootstrappedFvsF[[i]]]

  ## tweeDEseq
  resPT[[i]] <- tweeDE(countsFilteredFemales, group = c(rep("grp1", 20), rep("grp2", 20)),  mc.cores = nCores)
}

## save intermediate results
save(bootstrappedFvsF, file="bootstrappedFvsF.RData")
save(resPT, bootstrappedFvsF, countsRaw, initialLibSizes, females, countsFiltered,
     file = "FvsF_bootstrappingUn.RData")

## do second edgeR and DESeq distributing simulations in parallel using the SAME bootstrapped groups

colnames(countsFiltered) <- NULL

coreID <- mclapply(as.list(1:nCores), function(x) parallel:::masterDescriptor(), mc.cores=nCores)[[1]]
pb <- txtProgressBar(min=0, max=length(bootstrappedFvsF), style=3)
i <- 0
res.other <- mclapply(bootstrappedFvsF, function(grp) {
  if (parallel:::masterDescriptor() == coreID) {
    setTxtProgressBar(pb, nCores*i)
    i <<- i + 1
  }
  countsFilteredFemales <- countsFiltered[, grp] ## for bootstrap with replacement

  ## edgeR - common/trended/tagwise - prior.df 20 (default) & 1 - LRT/QLF strategies
  d <- DGEList(counts=countsFilteredFemales, group=c(rep("grp1", 20), rep("grp2", 20)), lib.size = initialLibSizes[grp])
  design <- model.matrix(~ d$sample$group)
  d.common <- estimateGLMCommonDisp(d, design)
  d.trended <- estimateGLMTrendedDisp(d.common, design)
  d.tagwise <- estimateGLMTagwiseDisp(d.trended, design)
  d.tagwise.df1 <- estimateGLMTagwiseDisp(d.trended, design, prior.df=1)
  d.fit <- glmFit(d.tagwise, design)
  d.fit.df1 <- glmFit(d.tagwise.df1, design)
  resEdgeR <- glmLRT(d.fit, coef=2)
  resEdgeR.df1 <- glmLRT(d.fit.df1, coef=2)
  resEdgeR.qlf <- glmQLFTest(d.fit, coef=2)
  resEdgeR.qlf.df1 <- glmQLFTest(d.fit.df1, coef=2)

  ## DESeq - pooled gene-est-only
  cdsUn <- newCountDataSet(countsFilteredFemales, conditions=c(rep("grp1", 20), rep("grp2", 20)))
  sizeFactors(cdsUn) <- rep(1, ncol(countsFilteredFemales))
  cdsUn <- estimateDispersions(cdsUn, method = "pooled",
                               sharingMode = "gene-est-only")
  resDESeqPgOnly <- nbinomTest(cdsUn, "grp1", "grp2")

  ## DESeq - pooled maximum
  cdsUn <- newCountDataSet(countsFilteredFemales, conditions=c(rep("grp1", 20), rep("grp2", 20)))
  sizeFactors(cdsUn) <- rep(1, ncol(countsFilteredFemales))
  cdsUn <- estimateDispersions(cdsUn, method = "pooled",
                               sharingMode = "maximum")
  resDESeqPmax <- nbinomTest(cdsUn, "grp1", "grp2")

  ## DESeq - per-condition gene-est-only
  cdsUn <- newCountDataSet(countsFilteredFemales, conditions=c(rep("grp1", 20), rep("grp2", 20)))
  sizeFactors(cdsUn) <- rep(1, ncol(countsFilteredFemales))
  cdsUn <- estimateDispersions(cdsUn, method = "per-condition",
                               sharingMode = "gene-est-only")
  resDESeqCgOnly <- nbinomTest(cdsUn, "grp1", "grp2")

  ## DESeq - per-condition maximum
  cdsUn <- newCountDataSet(countsFilteredFemales, conditions=c(rep("grp1", 20), rep("grp2", 20)))
  sizeFactors(cdsUn) <- rep(1, ncol(countsFilteredFemales))
  cdsUn <- estimateDispersions(cdsUn, method = "per-condition",
                               sharingMode = "maximum")
  resDESeqCmax <- nbinomTest(cdsUn, "grp1", "grp2")

  list(edgeR=resEdgeR, edgeRdf1=resEdgeR.df1, edgeRqlf=resEdgeR.qlf, edgeRqlfdf1=resEdgeR.qlf.df1,
       DESeqPgOnly=resDESeqPgOnly, DESeqPmax=resDESeqPmax, DESeqCgOnly=resDESeqCgOnly, DESeqCmax=resDESeqCmax)
}, mc.cores=nCores)
close(pb)

## put all results together in a single list
res <- list(tweeDEseq=resPT)
res[["edgeR"]] <- lapply(res.other, function(x) x$edgeR)
res[["edgeRdf1"]] <- lapply(res.other, function(x) x$edgeRdf1)
res[["edgeRqlf"]] <- lapply(res.other, function(x) x$edgeRqlf)
res[["edgeRqlfdf1"]] <- lapply(res.other, function(x) x$edgeRqlfdf1)
res[["DESeqPgOnly"]] <- lapply(res.other, function(x) x$DESeqPgOnly)
res[["DESeqPmax"]] <- lapply(res.other, function(x) x$DESeqPmax)
res[["DESeqCgOnly"]] <- lapply(res.other, function(x) x$DESeqCgOnly)
res[["DESeqCmax"]] <- lapply(res.other, function(x) x$DESeqCmax)

save(res, bootstrappedFvsF, countsRaw, initialLibSizes, females, countsFiltered,
     file = "FvsF_bootstrappingUn.RData")

sessionInfo()
