# Supplementary material for: A flexible count data model to fit the wide diversity of expression profiles arising from extensively replicated RNA-seq experiments
Source: BMC Bioinformatics. 2013 Aug 21;14:254. doi: 10.1186/1471-2105-14-254 (PMC3849762; doi:10.1186/1471-2105-14-254)
Supplement: Additional file 1 — Scripts. ZIP file (.zip) containing all scripts, in the form of Sweave vignettes, to reproduce the results shown in this paper, including one copy of the resulting PDF file. Please read first through the README file contained in this tar ball in order to understand how to run the scripts. [file 1471-2105-14-254-S1.zip › tweeDEseqSupportingAnalyses/tweeDEseqSupportingAnalyses.Rnw]

\documentclass[nogin,10pt]{article}
\usepackage{url}
\usepackage{times}
\usepackage{mathptmx}
\usepackage[a4paper]{geometry}
\usepackage{rotating}
\usepackage{graphicx}
\usepackage{longtable}
\usepackage{color}
\usepackage[colorlinks=true,linkcolor=black,citecolor=black,urlcolor=black]{hyperref}
\usepackage{natbib}
\usepackage[font=sf, labelfont=bf, labelsep=period, position=top]{caption}
\usepackage{fullpage}

\newcommand{\Robject}[1]{{\texttt{#1}}}
\newcommand{\Rfunction}[1]{{\small\texttt{#1}}}
\newcommand{\Rpackage}[1]{{\textsf{#1}}}
\newcommand{\Rclass}[1]{{\textit{#1}}}
\newcommand{\R}{\textsf{R}}
\newcommand{\tweeDEseq}{\textsf{tweeDEseq}}

\title{Supporting analyses for the article ``A flexible count data model to fit
       the wide diversity of expression profiles arising from extensively
       replicated RNA-seq experiments''}

\author{
Mikel Esnaola$^{1}$
\and
Pedro Puig$^{2}$,
\and
David Gonzalez$^{3}$
\and
Robert Castelo$^{4,5,\ast}$\\
\texttt{robert.castelo@upf.edu}
\and
Juan Ram\'on Gonz\'alez$^{1,2,5,6,\ast}$\\
\texttt{jrgonzalez@creal.cat}
}


\begin{document}

\SweaveOpts{eps=FALSE}

%% customization according to http://www.stat.auckland.ac.nz/~stat782/downloads/Sweave-customisation.pdf

\DefineVerbatimEnvironment{Sinput}{Verbatim}{xleftmargin=2em}
\DefineVerbatimEnvironment{Soutput}{Verbatim}{xleftmargin=2em}
\DefineVerbatimEnvironment{Scode}{Verbatim}{xleftmargin=2em}
\fvset{listparameters={\setlength{\topsep}{0pt}}}
\renewenvironment{Schunk}{\vspace{\topsep}}{\vspace{\topsep}}

\maketitle

\noindent
{\scriptsize
$^{1}$Centre for Research in Environmental Epidemiology (CREAL), Barcelona, Spain
\\
\bf{2} Department of Mathematics, Universitat Aut\`onoma de Barcelona (UAB), Barcelona, Spain
\\
\bf{3} Center for Genomic Regulation (CRG), Barcelona, Spain
\\
\bf{4} Department of Experimental and Health Sciences, Research Program on Biomedical Informatics (GRIB), Universitat Pompeu Fabra, Barcelona, Spain
\\
\bf{5} Hospital del Mar Research Institute (IMIM), Barcelona, Spain
\\
\bf{6} CIBER Epidemiology and Public Health (CIBERESP), Spain
\\
$\ast$ Corresponding authors: Juan R Gonzalez ({\tt jrgonzalez@creal.cat}) and R Castelo ({\tt robert.castelo@upf.edu})
}

\tableofcontents

<<options, echo=FALSE>>=
options(width=80)
options(continue="  ")
@

\section{Setup}

This entire analysis is carried out in R using a variety of packages available
at \href{CRAN}{http://cran.r-project.org} and at the
\href{Bioconductor}{http://www.bioconductor.org} project.
Among the latter bundle of packages, \Rpackage{Biobase} provides a function
called \Rfunction{cache()} which we will employ all throughout the entire analysis
in order to load pre-computed results when we do not want to calculate
them again. For this purpose we define directories with the prefix \verb+results+
where pre-computed objects will be stored and a prefix name \verb+cache_+ for the
files storing these objects, both stored in variables \Robject{cacheDir} and
\Robject{cachePrefix}, respectively, as we will see below. In order to re-compute
everything it suffices then to remove the directories with names under
\verb+cacheDir+. We set now the variable storing the prefix name.

<<eval=FALSE, echo=TRUE>>=
cachePrefix <- "cache_"
@
In a directory called \verb+figures+ the files from all figures will be stored
and should be created if it does not exist.

<<>>=
if (!file.exists("figures"))
  dir.create("figures")
@
We start by loading the necessary libraries, \Rpackage{tweeDEseq} for the package
implementing the test for differential expression that employs the Poisson-Tweedie
family of distributions, \Rpackage{tweeDEseqCountData} for the experimental and
functional data employed in the analysis, \Rpackage{DESeq} for the DESeq method
and \Rpackage{edgeR} for the edgeR method.

<<eval=FALSE, echo=TRUE>>=
library(Biobase)
library(tweeDEseq)
library(DESeq)
library(edgeR)
library(limma)
@

The results of this vignette are stored in two directories, one called
\verb+resultsPickrell1+ and the other \verb+resultsPickrell1huang+. If they
do not exist, because we have removed them in order to re-compute everything again,
we should create them

<<eval=FALSE, echo=TRUE>>=
if (!file.exists("resultsPickrell1"))
  dir.create("resultsPickrell1")

if (!file.exists("resultsPickrell1huang"))
  dir.create("resultsPickrell1huang")
@
These two directory names will be later the ones pointed by the variable
\Robject{cacheDir} to store and load cached results.

\input{pickrell1Normalization}

\input{pickrell1GOF}

\input{pickrell1DE}

\input{pickrell1huangDE}

\bibliography{tweeDEseqSupportingAnalyses}
\bibliographystyle{apalike}

\end{document}
