# Supplementary material for: A flexible count data model to fit the wide diversity of expression profiles arising from extensively replicated RNA-seq experiments
Source: BMC Bioinformatics. 2013 Aug 21;14:254. doi: 10.1186/1471-2105-14-254 (PMC3849762; doi:10.1186/1471-2105-14-254)
Supplement: Additional file 1 — Scripts. ZIP file (.zip) containing all scripts, in the form of Sweave vignettes, to reproduce the results shown in this paper, including one copy of the resulting PDF file. Please read first through the README file contained in this tar ball in order to understand how to run the scripts. [file 1471-2105-14-254-S1.zip › tweeDEseqSupportingAnalyses/tweeDEseqSupportingAnalyses.bib]

%% This BibTeX bibliography file was created using BibDesk.
%% http://bibdesk.sourceforge.net/


%% Created for Robert Castelo at 2012-01-19 17:20:04 +0100 


%% Saved with string encoding Unicode (UTF-8) 


@article{GenCarBat04,
	Abstract = {The Bioconductor project is an initiative for the collaborative creation of extensible software for computational biology and bioinformatics. The goals of the project include: fostering collaborative development and widespread use of innovative software, reducing barriers to entry into interdisciplinary scientific research, and promoting the achievement of remote reproducibility of research results. We describe details of our aims and methods, identify current challenges, compare Bioconductor to other open bioinformatics projects, and provide working examples.},
	Author = {Gentleman, Robert C and Carey, Vincent J and Bates, Douglas M and Bolstad, Ben and Dettling, Marcel and Dudoit, Sandrine and Ellis, Byron and Gautier, Laurent and Ge, Yongchao and Gentry, Jeff and Hornik, Kurt and Hothorn, Torsten and Huber, Wolfgang and Iacus, Stefano and Irizarry, Rafael and Leisch, Friedrich and Li, Cheng and Maechler, Martin and Rossini, Anthony J and Sawitzki, Gunther and Smith, Colin and Smyth, Gordon and Tierney, Luke and Yang, Jean Y H and Zhang, Jianhua},
	Date-Added = {2012-01-19 17:19:40 +0100},
	Date-Modified = {2012-01-19 17:20:03 +0100},
	Doi = {10.1186/gb-2004-5-10-r80},
	Journal = {Genome Biol},
	Journal-Full = {Genome biology},
	Mesh = {Computational Biology; Internet; Reproducibility of Results; Software},
	Number = {10},
	Pages = {R80},
	Pmc = {PMC545600},
	Pmid = {15461798},
	Pst = {ppublish},
	Title = {Bioconductor: open software development for computational biology and bioinformatics},
	Volume = {5},
	Year = {2004},
	Bdsk-Url-1 = {http://dx.doi.org/10.1186/gb-2004-5-10-r80}}

@article{HarDenFra06,
	Abstract = {BACKGROUND: The GENCODE consortium was formed to identify and map all protein-coding genes within the ENCODE regions. This was achieved by a combination of initial manual annotation by the HAVANA team, experimental validation by the GENCODE consortium and a refinement of the annotation based on these experimental results.
RESULTS: The GENCODE gene features are divided into eight different categories of which only the first two (known and novel coding sequence) are confidently predicted to be protein-coding genes. 5' rapid amplification of cDNA ends (RACE) and RT-PCR were used to experimentally verify the initial annotation. Of the 420 coding loci tested, 229 RACE products have been sequenced. They supported 5' extensions of 30 loci and new splice variants in 50 loci. In addition, 46 loci without evidence for a coding sequence were validated, consisting of 31 novel and 15 putative transcripts. We assessed the comprehensiveness of the GENCODE annotation by attempting to validate all the predicted exon boundaries outside the GENCODE annotation. Out of 1,215 tested in a subset of the ENCODE regions, 14 novel exon pairs were validated, only two of them in intergenic regions.
CONCLUSION: In total, 487 loci, of which 434 are coding, have been annotated as part of the GENCODE reference set available from the UCSC browser. Comparison of GENCODE annotation with RefSeq and ENSEMBL show only 40% of GENCODE exons are contained within the two sets, which is a reflection of the high number of alternative splice forms with unique exons annotated. Over 50% of coding loci have been experimentally verified by 5' RACE for EGASP and the GENCODE collaboration is continuing to refine its annotation of 1% human genome with the aid of experimental validation.},
	Author = {Harrow, Jennifer and Denoeud, France and Frankish, Adam and Reymond, Alexandre and Chen, Chao-Kung and Chrast, Jacqueline and Lagarde, Julien and Gilbert, James G R and Storey, Roy and Swarbreck, David and Rossier, Colette and Ucla, Catherine and Hubbard, Tim and Antonarakis, Stylianos E and Guigo, Roderic},
	Date-Added = {2012-01-18 17:12:51 +0100},
	Date-Modified = {2012-01-18 17:13:13 +0100},
	Doi = {10.1186/gb-2006-7-s1-s4},
	Journal = {Genome Biol},
	Journal-Full = {Genome biology},
	Mesh = {Chromosome Mapping; Computational Biology; Expressed Sequence Tags; Genes; Genome, Human; Genomics; Humans; Proteins; Pseudogenes; RNA, Messenger; Reference Standards; Sequence Analysis, DNA; Sequence Analysis, RNA},
	Pages = {S4.1-9},
	Pmc = {PMC1810553},
	Pmid = {16925838},
	Pst = {ppublish},
	Title = {GENCODE: producing a reference annotation for ENCODE},
	Volume = {7 Suppl 1},
	Year = {2006},
	Bdsk-Url-1 = {http://dx.doi.org/10.1186/gb-2006-7-s1-s4}}

@article{CheNayWan10,
	Abstract = {Expression levels of human genes vary extensively among individuals. This variation facilitates analyses of expression levels as quantitative phenotypes in genetic studies where the entire genome can be scanned for regulators without prior knowledge of the regulatory mechanisms, thus enabling the identification of unknown regulatory relationships. Here, we carried out such genetic analyses with a large sample size and identified cis- and trans-acting polymorphic regulators for about 1,000 human genes. We validated the cis-acting regulators by demonstrating differential allelic expression with sequencing of transcriptomes (RNA-Seq) and the trans-regulators by gene knockdown, metabolic assays, and chromosome conformation capture analysis. The majority of the regulators act in trans to the target (regulated) genes. Most of these trans-regulators were not known to play a role in gene expression regulation. The identification of these regulators enabled the characterization of polymorphic regulation of human gene expression at a resolution that was unattainable in the past.},
	Author = {Cheung, Vivian G and Nayak, Renuka R and Wang, Isabel Xiaorong and Elwyn, Susannah and Cousins, Sarah M and Morley, Michael and Spielman, Richard S},
	Date-Added = {2012-01-12 23:39:43 +0100},
	Date-Modified = {2012-01-12 23:40:16 +0100},
	Doi = {10.1371/journal.pbio.1000480},
	Journal = {PLoS Biol},
	Journal-Full = {PLoS biology},
	Mesh = {Alleles; Gene Expression Regulation; Genetic Linkage; Humans; Polymorphism, Genetic},
	Number = {9},
	Pmc = {PMC2939022},
	Pmid = {20856902},
	Pst = {epublish},
	Title = {Polymorphic cis- and trans-regulation of human gene expression},
	Volume = {8},
	Year = {2010},
	Bdsk-Url-1 = {http://dx.doi.org/10.1371/journal.pbio.1000480}}

@article{RisSchShe11,
	Abstract = {ABSTRACT:  BACKGROUND: Transcriptome sequencing (RNA-Seq) has become the assay of choice for high-throughput studies of gene expression. However, as is the case with microarrays, major technology-related artifacts and biases affect the resulting expression measures. Normalization is therefore essential to ensure accurate inference of expression levels and subsequent analyses thereof. RESULTS: We focus on biases related to GC-content and demonstrate the existence of strong sample-specific GC-content effects on RNA-Seq read counts, which can substantially bias differential expression analysis. We propose three simple within-lane gene-level GC-content normalization approaches and assess their performance on two different RNA-Seq datasets, involving different species and experimental designs.  Our methods are compared to state-of-the-art normalization procedures in terms of bias and mean squared error for expression fold-change estimation and in terms of Type I error and p-value distributions for tests of differential expression.  The exploratory data analysis and normalization methods proposed in this article are implemented in the open-source Bioconductor R package EDASeq. CONCLUSIONS: Our within-lane normalization procedures, followed by between-lane normalization, reduce GC-content bias and lead to more accurate estimates of expression fold-changes and tests of differential expression. Such results are crucial for the biological interpretation of RNA-Seq experiments, where downstream analyses can be sensitive to the supplied lists of genes.},
	Author = {Risso, Davide and Schwartz, Katja and Sherlock, Gavin and Dudoit, Sandrine},
	Date-Added = {2012-01-03 15:14:16 +0100},
	Date-Modified = {2012-01-03 15:14:53 +0100},
	Doi = {10.1186/1471-2105-12-480},
	Journal = {BMC Bioinformatics},
	Journal-Full = {BMC bioinformatics},
	Month = {Dec},
	Number = {1},
	Pages = {480},
	Pmid = {22177264},
	Pst = {aheadofprint},
	Title = {GC-Content Normalization for RNA-Seq Data},
	Volume = {12},
	Year = {2011},
	Bdsk-Url-1 = {http://dx.doi.org/10.1186/1471-2105-12-480}}

@article{FraAlyLan11,
	Abstract = {UNLABELLED: ABSTRACT:  1
BACKGROUND: RNA sequencing is a flexible and powerful new approach for measuring gene, exon, or isoform expression. To maximize the utility of RNA sequencing data, new statistical methods are needed for clustering, differential expression, and other analyses. A major barrier to the development of new statistical methods is the lack of RNA sequencing datasets that can be easily obtained and analyzed in common statistical software packages such as R. To speed up the development process, we have created a resource of analysis-ready RNA-sequencing datasets. 2
DESCRIPTION: ReCount is an online resource of RNA-seq gene count tables and auxilliary data. Tables were built from raw RNA sequencing data from 18 different published studies comprising 475 samples and over 8 billion reads. Using the Myrna package, reads were aligned, overlapped with gene models and tabulated into gene-by-sample count tables that are ready for statistical analysis. Count tables and phenotype data were combined into Bioconductor ExpressionSet objects for ease of analysis. ReCount also contains the Myrna manifest files and R source code used to process the samples, allowing statistical and computational scientists to consider alternative parameter values. 3
CONCLUSIONS: By combining datasets from many studies and providing data that has already been processed from. fastq format into ready-to-use. RData and. txt files, ReCount facilitates analysis and methods development for RNA-seq count data. We anticipate that ReCount will also be useful for investigators who wish to consider cross-study comparisons and alternative normalization strategies for RNA-seq.},
	Author = {Frazee, Alyssa C and Langmead, Ben and Leek, Jeffrey T},
	Date-Added = {2011-12-21 11:19:36 +0100},
	Date-Modified = {2011-12-21 11:20:01 +0100},
	Doi = {10.1186/1471-2105-12-449},
	Journal = {BMC Bioinformatics},
	Journal-Full = {BMC bioinformatics},
	Pages = {449},
	Pmc = {PMC3229291},
	Pmid = {22087737},
	Pst = {epublish},
	Title = {{ReCount}: A multi-experiment resource of analysis-ready {RNA}-seq gene count datasets},
	Volume = {12},
	Year = {2011},
	Bdsk-Url-1 = {http://dx.doi.org/10.1186/1471-2105-12-449}}

@book{Jor97,
	Author = {Jorgensen, B},
	Publisher = {Chapman and Hall},
	Title = {The theory of dispersion models},
	Year = {1997}}

@article{HanWuIri11,
	Author = {Hansen, KD and Wu, Z and Irizarry, R and Leek, JT},
	Journal = {Nat Biotech},
	Pages = {572-573},
	Title = {Sequencing technology does not eliminate biological variability},
	Volume = {29},
	Year = {2011}}

@article{EloLevSig02,
	Author = {Elowitz, MB and Levine, AJ and Siggia, ED and Swain, PS},
	Journal = {Science},
	Pages = {1183-1186},
	Title = {Stochastic Gene Expression in a Single Cell},
	Volume = {297},
	Year = {2002}}

@article{GolSloTam99,
	Author = {Golub, T. R. and Slonim, D. K. and Tamayo, P. and Huard, C. and Gaasenbeek, M. and Mesirov, J. P. and Coller, H. and Loh, M. L. and Downing, J. R. and Caligiuri, M. A. and Bloomfield, C. D. and Lander, E. S.},
	Journal = {Science},
	Pages = {531-537},
	Title = {Molecular Classification of Cancer: Class Discovery and Class Prediction by Gene Expression Monitoring},
	Volume = {286},
	Year = {1999}}

@article{HouLeeWhi97,
	Author = {Hougaard, P. and Lee, M-LT. and Whitmore, G.A.},
	Journal = {Biometrics},
	Pages = {1225-1238},
	Title = {Analysis of overdispersed count data by mixtures of {P}oisson variables and {P}oisson processes},
	Volume = {53},
	Year = {1997}}

@article{GupOng04,
	Author = {Gupta, R.C. and Ong, S.H.},
	Journal = {Compu Stat Data An},
	Pages = {287-300},
	Title = {A new generalization of the negative binomial distribution},
	Volume = {45},
	Year = {2004}}

@article{ElSZhuJoe11,
	Author = {El-Shaarawi, A.H. and Zhu, R. and Joe, H.},
	Journal = {Environmetrics},
	Pages = {152-164},
	Title = {Modelling species abundance using the {P}oisson-{T}weedie family},
	Volume = {22},
	Year = {2011}}

@article{CraPeaSze08,
	Journal = {Nature Methods},
	Pages = {887-893},
	Volume = {5},
	Year = {2008}}

@article{AlkKidMAr09,
	Journal = {Nature Genetics},
	Pages = {1061-1067},
	Volume = {41},
	Year = {2009}}

@article{BloZhaKru09,
	Journal = {BMC Genomics},
	Pages = {221},
	Volume = {10},
	Year = {2009}}

@article{MorWilMcC08,
	Author = {Mortazavi1, A. and Williams, B.A. and McCue, K. and Schaeffer, L and Wold, B},
	Journal = {Nat Methods},
	Pages = {621-628},
	Title = {{Mapping and quantifying mammalian transcriptomes by RNA-Seq}},
	Volume = {5},
	Year = {2008}}

@article{RobSmy08,
	Author = {Robinson, Mark D. and Smyth, Gordon K.},
	Journal = {Biostatistics},
	Number = {2},
	Pages = {321-332},
	Title = {Small-sample estimation of negative binomial dispersion, with applications to SAGE data},
	Volume = {9},
	Year = {2008}}

@article{AndHub10,
	Author = {Anders, S. and Huber, W.},
	Journal = {Genome Biol},
	Number = {10},
	Title = {Differential expression analysis for sequence count data},
	Volume = {11},
	Year = {2010}}

@article{GonSam81,
	Author = {Gong, Gail and Samaniego, Francisco J.},
	Issn = {00905364},
	Journal = {The Annals of Statistics},
	Number = {4},
	Pages = {pp. 861-869},
	Publisher = {Institute of Mathematical Statistics},
	Title = {Pseudo Maximum Likelihood Estimation: Theory and Applications},
	Url = {http://www.jstor.org/stable/2240854},
	Volume = {9},
	Year = {1981},
	Bdsk-Url-1 = {http://www.jstor.org/stable/2240854}}

@article{ENCODE,
	Author = {{modENCODE Consortium}},
	Journal = {Nature},
	Pages = {927-30},
	Title = {Unlocking the secrets of the genome},
	Volume = {459},
	Year = {2009}}

@article{PuiVal06,
	Author = {Puig, Pedro and Valero, Jordi},
	Journal = {J Am Stat Assoc},
	Pages = {332-340},
	Title = {Count Data Distributions: Some Characterizations With Applications},
	Volume = {101},
	Year = {2006}}

@article{BenHoc95,
	Author = {Benjamini, Y. and Hochberg, Y.},
	Journal = {J R Stat Soc B},
	Pages = {289-300},
	Title = {{Controlling the false discovery rate: A practical and powerful approach to multiple testing}},
	Volume = {57},
	Year = {1995}}

@article{NikKar08,
	Author = {Nikoloulopoulos, A. K. and Karlis, D.},
	Journal = {Journal of Statistical Computation and Simulation},
	Pages = {437-457},
	Title = {On modeling count data: a comparison of some well-known discrete distributions},
	Volume = {78},
	Year = {2008}}

@article{RobOsh10,
	Author = {Robinson, M.D. and Oshlack, A.},
	Journal = {Genome Biol},
	Pages = {11:R25},
	Title = {{A scaling normalization method for differential expression analysis of RNA-seq data}},
	Year = {2010}}

@article{PicMarPai10,
	Author = {Pickrell, J.K. and Marioni, J.C. and Pai, A.A. and Degner, J.F. and Engelhardt, B.E. and Nkadori, E. and Veyrieras, J.B. and Stephens, M. and Gilad, Y. and Pritchard, J.K.},
	Journal = {Nature},
	Pages = {768-772},
	Title = {{Understanding mechanisms underlying human gene expression variation with RNA sequencing}},
	Volume = {464},
	Year = {2010}}

@article{MonSamGut10,
	Author = {Montgomery, S.B. and Sammeth, M. and Gutierrez-Arcelus, M. and Lach, R.P. and Ingle, C. and Nisbett, J. and Guigo, R. and Dermitzakis, E.T.},
	Journal = {Nature},
	Pages = {773-777},
	Title = {{Transcriptome genetics using second generation sequencing in a Caucasian population}},
	Volume = {464},
	Year = {2010}}

@article{MarMasMan08,
	Author = {Marioni, J.C. and Mason, C.E. and Mane, S.M. and Stephens, M. and Gilad, Y},
	Journal = {Genome Res},
	Pages = {1509-1517},
	Title = {{RNA-seq: An assessment of technical reproducibility and comparison with gene expression arrays}},
	Volume = {18},
	Year = {2008}}

@article{McCUppIri11,
	Author = {McCall, MN and Uppal, K and Jaffee, HA and Zilliox, MJ Irizarry, RA},
	Journal = {Nucleic Acids Res},
	Pages = {D1011-D1015},
	Title = {The Gene Expression Barcode: leveraging public data repositories to begin cataloging the human and murine transcriptomes},
	Volume = {39},
	Year = {2011}}

@article{CarWil05,
	Author = {Carrel, L and Willard HF},
	Journal = {Nature},
	Pages = {400-404},
	Title = {X-inactivation profile reveals extensive variability in {X}-linked gene expression in females},
	Volume = {434},
	Year = {2005}}

@article{SkaKurPag03,
	Author = {Skaletsky, H and Kuroda-Kawaguchi, T and Minx, PJ and Cordum, HS and Hillier, L and Brown, LG and Repping, S and Pyntikova, T and Ali, J and Bieri, T and Chinwalla, A and Delehaunty, A and Delehaunty, K and Du, H and Fewell, G and Fulton, L and Fulton, R and Graves, T and Hou, S-F and Latrielle, P and Leonard, S and Mardis, E and Maupin, R and McPherson, J and Miner, T and Nash, W and Nguyen, C and Ozersky, P and Pepin, K and Rock, S and Rohlfing, T and Scott, K and Schultz, B and Strong, C and Tin-Wollam, A and Yang, S-P and Waterston, RH and Wilson, RK and Rozen, S and Page, DC},
	Journal = {Nature},
	Pages = {825-837},
	Title = {The male-specific region of the human Y chromosome is a mosic of discrete sequence classes},
	Volume = {423},
	Year = {2003}}

@article{JohLovRos08,
	Author = {Johnston, CM and Lovell, FL and Leongamornlert, DA and Stranger, BE and Dermitzakis, ET and Ross, MT},
	Journal = {PLoS Genet},
	Pages = {e9},
	Title = {Large-scale population study of human cell lines indicates that dosage compensation is virtually complete},
	Volume = {4},
	Year = {2008}}

@article{JamQuaAut03,
	Author = {Jamain, St{\'e}phane and Quach, H{\'e}l{\`e}ne and Betancur, Catalina and R{\aa}stam, Maria and Colineaux, Catherine and Gillberg, I Carina and Soderstrom, Henrik and Giros, Bruno and Leboyer, Marion and Gillberg, Christopher and Bourgeron, Thomas and {Paris Autism Research International Sibpair Study}},
	Journal = {Nat Genet},
	Journal-Full = {Nature genetics},
	Number = {1},
	Pages = {27-9},
	Title = {Mutations of the {X}-linked genes encoding neuroligins {NLGN3} and {NLGN4} are associated with autism},
	Volume = {34},
	Year = {2003}}

@article{ICGC10,
	Author = {{International Cancer Genome Consortium}},
	Journal = {Nature},
	Journal-Full = {Nature},
	Month = {Apr},
	Number = {7291},
	Pages = {993-8},
	Title = {International network of cancer genome projects},
	Volume = {464},
	Year = {2010}}

@article{NguDis06,
	Author = {Nguyen, Di Kim and Disteche, Christine M},
	Journal = {Nat Genet},
	Journal-Full = {Nature genetics},
	Number = {1},
	Pages = {47-53},
	Title = {Dosage compensation of the active X chromosome in mammals},
	Volume = {38},
	Year = {2006}}

@article{RobMcCSmy10,
	Author = {Robinson, Mark D and McCarthy, Davis J and Smyth, Gordon K},
	Doi = {10.1093/bioinformatics/btp616},
	Journal = {Bioinformatics},
	Journal-Full = {Bioinformatics (Oxford, England)},
	Month = {Jan},
	Number = {1},
	Pages = {139-40},
	Title = {{edgeR}: a {B}ioconductor package for differential expression analysis of digital gene expression data},
	Volume = {26},
	Year = {2010},
	Bdsk-Url-1 = {http://dx.doi.org/10.1093/bioinformatics/btp616}}

@article{EisLev03,
	Author = {Eisenberg, Eli and Levanon, Erez Y},
	Journal = {Trends Genet},
	Journal-Full = {Trends in genetics : TIG},
	Month = {Jul},
	Number = {7},
	Pages = {362-5},
	Title = {Human housekeeping genes are compact},
	Volume = {19},
	Year = {2003}}

@techreport{HanIriWu11,
	Author = {K.D. Hansen and R.A. Irizarry and Z. Wu},
	Institution = {Department of Biostatistics, Johns Hopkins University, Baltimore},
	Number = {227},
	Title = {Removing technical variability in RNA-seq data using conditional quantile normalization},
	Url = {http://www.bepress.com/jhubiostat/paper227},
	Year = {2011},
	Bdsk-Url-1 = {http://www.bepress.com/jhubiostat/paper227}}

@article{HuaSte07,
  title = {A genome-wide approach to identify genetic variants that contribute to etoposide-induced cytotoxicity},
  volume = {104},
  author = {Huang, R Stephanie and Duan, Shiwei and Bleibel, Wasim K and Kistner, Emily O and Zhang, Wei and Clark, Tyson A and Chen, Tina X and Schweitzer, Anthony C and Blume, John E and Cox, Nancy J and Dolan, M Eileen},
  number = {23},
  journal = {Proceedings of the National Academy of Sciences of the United States of America},
  year = {2007},
  pages = {9758--9763}}
